# Supplementary material for: Glutamine Metabolism Underlies the Functional Similarity of T Cells between Nile Tilapia and Tetrapod
Source: Adv Sci (Weinh). 2023 Mar 8;10(12):2201164. doi: 10.1002/advs.202201164 (PMC10131875; doi:10.1002/advs.202201164)
Supplement: Supplementary file 2 — Supplemental Table 1 [file ADVS-10-2201164-s003.xlsx]

## Sheet:  Table S1
	Table S1. Ingenuity analysis of RNA-seq of spleen T cells sorted from control or E.piscicida-infected tilapia on 5-day after infection.Tables list differential genes expression (Fig 4A, 4D, 4G), Protein-Protein interaction (Fig 4B), GO or pathways enrichment analysis (Fig 4C, S5A-S5C) and GSEA analysis (Fig 4F, S5D).

## Sheet: RNA-seq data Fig 4A
id	Symbol	C1_fpkm	C2_fpkm	C3_fpkm	E1_fpkm	E2_fpkm	E3_fpkm	CTR	ET	CTR-vs-ET-log2fc	CTR-vs-ET-pvalue	CTR-vs-ET-fdr
ENSONIG00000000467	sos2	4.81	6.41	5.16	10.73	9.9	10.68	5.46	10.4367	0.934688	0.000224803	0.00126095
ENSONIG00000002038	smarcc1b	4.58	6.8	4.73	17.58	10.46	17.64	5.37	15.2267	1.50361	2.06232e-06	1.92022e-05
ENSONIG00000002525	elf1	50.73	47.68	48.47	88.91	85.11	89.91	48.96	87.9767	0.845517	1.746e-05	0.000131472
ENSONIG00000002983	rel	312.2	244.16	311.39	85.11	88.26	84.03	289.25	85.8	-1.75327	5.4931e-22	4.05354e-20
ENSONIG00000003261	gtf2f2a	13.4	15.06	12.72	28.67	23.38	24.64	13.7267	25.5633	0.897095	0.000871801	0.0042099
ENSONIG00000003675	relb	384.74	330.83	382.44	117.37	113.04	106.78	366.003	112.397	-1.70326	7.01967e-27	7.95891e-25
ENSONIG00000004304	taf1	10.82	12.95	11.7	31.01	21.1	30.52	11.8233	27.5433	1.22007	6.08498e-09	9.3813e-08
ENSONIG00000004349	nfkb1	201.21	134.48	201.53	87.7	147.01	91.55	179.073	108.753	-0.719491	0.0088905	0.0307495
ENSONIG00000004539	satb1a	0	0	0	2.42	0.11	3.05	0	1.86	10.8611	4.04156e-06	3.51782e-05
ENSONIG00000004914	runx1	0.21	0.13	0	1.45	0.3	1.45	0.1133	1.0667	3.23447	0.0065208	0.0237456
ENSONIG00000005631	irf8	247.44	226.12	258.49	1684.17	1385.13	1586.41	244.017	1551.9	2.66899	1.91199e-68	2.31234e-65
ENSONIG00000005662	pdcd5	21.23	24.47	18.36	50.88	59.13	42.83	21.3533	50.9467	1.25453	0.000132291	0.000794001
ENSONIG00000005674	foxo1a	54.07	47.43	57.9	22.98	39.13	21.59	53.1333	27.9	-0.929352	0.00106239	0.00499076
ENSONIG00000005794	TCF12	4.5	4.02	4.38	31.05	51.12	46.41	4.3	42.86	3.31722	4.46183e-26	4.71503e-24
ENSONIG00000005943	nfat5b	0.69	0.98	0.53	0.47	0.12	0.49	0.7333	0.36	-1.02647	0.0449546	0.11774
ENSONIG00000006161	mycb	15.5	9.47	11.81	19.69	34.11	17.35	12.26	23.7167	0.951942	0.0493281	0.126884
ENSONIG00000006222	rorc	3.37	2.54	2.76	4.58	8.33	5.35	2.89	6.0867	1.07458	0.035322	0.0966351
ENSONIG00000006398	irf4b	190.58	178.17	191.47	278.22	528.52	265.64	186.74	357.46	0.936751	0.037143	0.100555
ENSONIG00000007180	eomesb	222.99	99.62	221.17	34.93	42.15	36.15	181.26	37.7433	-2.26377	4.81939e-12	1.21287e-10
ENSONIG00000007307	NFATC1	5.06	2.88	5.02	19.17	38.7	17.52	4.32	25.13	2.54031	5.84481e-08	7.60979e-07
ENSONIG00000007684	klf2a	243.34	148.34	253.2	1.84	0.98	1.34	214.96	1.3867	-7.2763	2.30678e-110	2.51081e-106
ENSONIG00000008629	atf2	2.02	3.19	2.72	6.03	4.26	6.93	2.6433	5.74	1.11869	0.00207751	0.00892722
ENSONIG00000008631	EBF1	2.83	1.62	2.91	7.54	5.86	8.27	2.4533	7.2233	1.55792	4.53612e-06	3.90304e-05
ENSONIG00000008952	pax5	34.84	34.98	40.38	147.15	52.52	141.3	36.7333	113.657	1.62952	5.99162e-05	0.000394769
ENSONIG00000010000	smad1	10.08	12.21	10.2	23.51	14.71	26.53	10.83	21.5833	0.994884	0.00096465	0.00458203
ENSONIG00000010271	e2f4	68.87	54.29	69.85	28.4	26.98	25.92	64.3367	27.1	-1.24735	3.15092e-12	8.12706e-11
ENSONIG00000010454	tbx2b	9.61	5.26	10.41	3.14	3.65	3.3	8.4267	3.3633	-1.32507	1.30303e-05	0.000100838
ENSONIG00000010613	nfatc3b	18.04	14	18.14	38.75	18.47	46.21	16.7267	34.4767	1.04347	0.0126954	0.0412549
ENSONIG00000010992	ncor2	15.73	14.52	16.13	32.66	18.98	34.65	15.46	28.7633	0.895691	0.00321946	0.0130244
ENSONIG00000011930	stat6	55.98	51.48	58.05	116.79	132.03	114.06	55.17	120.96	1.13257	3.85346e-06	3.37434e-05
ENSONIG00000012223	rarga	15	16.37	15.23	6.23	7.6	7.19	15.5333	7.0067	-1.14857	3.28393e-09	5.33093e-08
ENSONIG00000012720	TCF4	16.18	14.68	18.74	56.36	60.16	51.05	16.5333	55.8567	1.75635	9.32519e-13	2.5827e-11
ENSONIG00000014571	irf7	35.94	29.22	34.11	145.32	130.3	130.72	33.09	135.447	2.03326	1.36652e-23	1.16795e-21
ENSONIG00000015289	roraa	3.95	3.99	5.11	8.66	9.65	11.35	4.35	9.8867	1.18447	0.000678408	0.00337995
ENSONIG00000015576	tox4a	6.89	4.75	5.81	11.95	8.9	10.27	5.8167	10.3733	0.834615	0.0167046	0.0518822
ENSONIG00000015791	smad5	3.39	3.02	3.77	7.9	7.22	8.08	3.3933	7.7333	1.18839	2.60399e-05	0.000187207
ENSONIG00000016817	stat4	99.81	74.36	97.95	31.14	64.85	31.8	90.7067	42.5967	-1.09047	0.00138477	0.00628414
ENSONIG00000016881	apex2	1.54	2.31	1.43	6.88	3.78	7.22	1.76	5.96	1.75974	4.18231e-05	0.000286214
ENSONIG00000018223	tbx21	59.21	26.89	53.3	92.83	124.48	104.18	46.4667	107.163	1.20554	0.00420501	0.0163813
ENSONIG00000019192	rfc4	6.27	13.82	6.84	6.49	3.17	6.43	8.9767	5.3633	-0.74305	0.0276498	0.0787528
ENSONIG00000019260	NR4A1	325.43	274.61	323.1	6.65	29.55	8.42	307.713	14.8733	-4.37079	8.96653e-16	3.69683e-14
ENSONIG00000020338	gata2a	2.05	1.4	1.92	2.42	4.15	6.07	1.79	4.2133	1.235	0.0218022	0.0646609
ENSONIG00000020366	lyar	20.53	24.94	20.47	44.7	45.66	39.98	21.98	43.4467	0.983054	0.000219037	0.00123264
ENSONIG00000020823	jun	413.06	396.18	431.39	99.02	130.46	106.92	413.543	112.133	-1.88282	3.2136e-19	1.91663e-17
ENSONIG00000032216	tgif1	26.48	31.44	27.17	10.35	15.42	8.56	28.3633	11.4433	-1.30952	5.12856e-06	4.35428e-05
ENSONIG00000034459	e2f2	3.27	4.25	3.93	0.51	0.63	0.47	3.8167	0.5367	-2.83022	1.80377e-19	1.09989e-17
ENSONIG00000035818	batf3	2.6	1.9	2.62	0.92	1.14	1.23	2.3733	1.0967	-1.11379	0.0202618	0.0609562
ENSONIG00000040265	id1	0	0	0	0.31	1.25	0.22	0	0.5933	9.2127	0.0455741	0.119114

## Sheet: RNA-seq data Fig 4B
combined_score	interaction	name	selected	shared interaction	shared name
254	interacts with	nfkb1 (interacts with) socs3	FALSE	interacts with	nfkb1 (interacts with) socs3
436	interacts with	nfkb1 (interacts with) jun	FALSE	interacts with	nfkb1 (interacts with) jun
637	interacts with	nfkb1 (interacts with) mapk3	FALSE	interacts with	nfkb1 (interacts with) mapk3
749	interacts with	nfkb1 (interacts with) tp53	FALSE	interacts with	nfkb1 (interacts with) tp53
157	interacts with	nfkb1 (interacts with) pdcd11	FALSE	interacts with	nfkb1 (interacts with) pdcd11
237	interacts with	nfkb1 (interacts with) cct2	FALSE	interacts with	nfkb1 (interacts with) cct2
226	interacts with	nfkb1 (interacts with) rps6kal	FALSE	interacts with	nfkb1 (interacts with) rps6kal
557	interacts with	nfkb1 (interacts with) il12ba	FALSE	interacts with	nfkb1 (interacts with) il12ba
155	interacts with	nfkb1 (interacts with) papss1	FALSE	interacts with	nfkb1 (interacts with) papss1
358	interacts with	nfkb1 (interacts with) cdc42l	FALSE	interacts with	nfkb1 (interacts with) cdc42l
654	interacts with	nfkb1 (interacts with) stat4	FALSE	interacts with	nfkb1 (interacts with) stat4
605	interacts with	nfkb1 (interacts with) src	FALSE	interacts with	nfkb1 (interacts with) src
730	interacts with	nfkb1 (interacts with) hdac3	FALSE	interacts with	nfkb1 (interacts with) hdac3
254	interacts with	nfkb1 (interacts with) socs3b	FALSE	interacts with	nfkb1 (interacts with) socs3b
283	interacts with	nfkb1 (interacts with) psmd13	FALSE	interacts with	nfkb1 (interacts with) psmd13
237	interacts with	nfkb1 (interacts with) cct3	FALSE	interacts with	nfkb1 (interacts with) cct3
301	interacts with	nfkb1 (interacts with) parp2	FALSE	interacts with	nfkb1 (interacts with) parp2
226	interacts with	nfkb1 (interacts with) mapk4	FALSE	interacts with	nfkb1 (interacts with) mapk4
237	interacts with	nfkb1 (interacts with) cct5	FALSE	interacts with	nfkb1 (interacts with) cct5
230	interacts with	nfkb1 (interacts with) park7	FALSE	interacts with	nfkb1 (interacts with) park7
226	interacts with	nfkb1 (interacts with) sgk3	FALSE	interacts with	nfkb1 (interacts with) sgk3
408	interacts with	nfkb1 (interacts with) cdk8	FALSE	interacts with	nfkb1 (interacts with) cdk8
237	interacts with	nfkb1 (interacts with) hspd1	FALSE	interacts with	nfkb1 (interacts with) hspd1
237	interacts with	nfkb1 (interacts with) cct7	FALSE	interacts with	nfkb1 (interacts with) cct7
384	interacts with	nfkb1 (interacts with) parp1	FALSE	interacts with	nfkb1 (interacts with) parp1
161	interacts with	nfkb1 (interacts with) TCF4	FALSE	interacts with	nfkb1 (interacts with) TCF4
205	interacts with	nfkb1 (interacts with) fkbpl	FALSE	interacts with	nfkb1 (interacts with) fkbpl
342	interacts with	nfkb1 (interacts with) tbk1	FALSE	interacts with	nfkb1 (interacts with) tbk1
319	interacts with	nfkb1 (interacts with) cdc20	FALSE	interacts with	nfkb1 (interacts with) cdc20
414	interacts with	nfkb1 (interacts with) mapk8a	FALSE	interacts with	nfkb1 (interacts with) mapk8a
439	interacts with	nfkb1 (interacts with) cdk5	FALSE	interacts with	nfkb1 (interacts with) cdk5
661	interacts with	nfkb1 (interacts with) jak1	FALSE	interacts with	nfkb1 (interacts with) jak1
557	interacts with	nfkb1 (interacts with) IL12B	FALSE	interacts with	nfkb1 (interacts with) IL12B
439	interacts with	nfkb1 (interacts with) cdk17	FALSE	interacts with	nfkb1 (interacts with) cdk17
452	interacts with	nfkb1 (interacts with) card11	FALSE	interacts with	nfkb1 (interacts with) card11
188	interacts with	nfkb1 (interacts with) nod1	FALSE	interacts with	nfkb1 (interacts with) nod1
555	interacts with	nfkb1 (interacts with) pik3cb	FALSE	interacts with	nfkb1 (interacts with) pik3cb
355	interacts with	nfkb1 (interacts with) notch1a	FALSE	interacts with	nfkb1 (interacts with) notch1a
196	interacts with	nfkb1 (interacts with) casp9	FALSE	interacts with	nfkb1 (interacts with) casp9
161	interacts with	nfkb1 (interacts with) TCF12	FALSE	interacts with	nfkb1 (interacts with) TCF12
578	interacts with	nfkb1 (interacts with) foxo1a	FALSE	interacts with	nfkb1 (interacts with) foxo1a
418	interacts with	rorc (interacts with) ncoa3	FALSE	interacts with	rorc (interacts with) ncoa3
162	interacts with	rorc (interacts with) foxp1b	FALSE	interacts with	rorc (interacts with) foxp1b
290	interacts with	rorc (interacts with) MEF2D	FALSE	interacts with	rorc (interacts with) MEF2D
188	interacts with	rorc (interacts with) per3	FALSE	interacts with	rorc (interacts with) per3
478	interacts with	rorc (interacts with) thrab	FALSE	interacts with	rorc (interacts with) thrab
265	interacts with	rorc (interacts with) gpia	FALSE	interacts with	rorc (interacts with) gpia
162	interacts with	rorc (interacts with) foxp3	FALSE	interacts with	rorc (interacts with) foxp3
453	interacts with	rorc (interacts with) nr4a1	FALSE	interacts with	rorc (interacts with) nr4a1
360	interacts with	rorc (interacts with) ppara	FALSE	interacts with	rorc (interacts with) ppara
466	interacts with	rorc (interacts with) med1	FALSE	interacts with	rorc (interacts with) med1
418	interacts with	rorc (interacts with) ncoa1	FALSE	interacts with	rorc (interacts with) ncoa1
436	interacts with	rorc (interacts with) roraa	FALSE	interacts with	rorc (interacts with) roraa
478	interacts with	rorc (interacts with) rxraa	FALSE	interacts with	rorc (interacts with) rxraa
456	interacts with	rorc (interacts with) ARNTL2	FALSE	interacts with	rorc (interacts with) ARNTL2
374	interacts with	rorc (interacts with) thrab	FALSE	interacts with	rorc (interacts with) thrab
473	interacts with	rorc (interacts with) nr1d2b	FALSE	interacts with	rorc (interacts with) nr1d2b
475	interacts with	rorc (interacts with) nr2f6a	FALSE	interacts with	rorc (interacts with) nr2f6a
483	interacts with	rorc (interacts with) nr3c2	FALSE	interacts with	rorc (interacts with) nr3c2
508	interacts with	rorc (interacts with) nr1d1	FALSE	interacts with	rorc (interacts with) nr1d1
510	interacts with	rorc (interacts with) nr1d2a	FALSE	interacts with	rorc (interacts with) nr1d2a
195	interacts with	rorc (interacts with) RELN	FALSE	interacts with	rorc (interacts with) RELN
188	interacts with	rorc (interacts with) PER2	FALSE	interacts with	rorc (interacts with) PER2
285	interacts with	rorc (interacts with) hif1al	FALSE	interacts with	rorc (interacts with) hif1al
584	interacts with	rorc (interacts with) nr0b1	FALSE	interacts with	rorc (interacts with) nr0b1
187	interacts with	mycb (interacts with) irf4b	FALSE	interacts with	mycb (interacts with) irf4b
203	interacts with	mycb (interacts with) nfatc1	FALSE	interacts with	mycb (interacts with) nfatc1
203	interacts with	mycb (interacts with) NFATC1	FALSE	interacts with	mycb (interacts with) NFATC1
543	interacts with	mycb (interacts with) dbpb	FALSE	interacts with	mycb (interacts with) dbpb
707	interacts with	mycb (interacts with) tp63	FALSE	interacts with	mycb (interacts with) tp63
776	interacts with	mycb (interacts with) etv4	FALSE	interacts with	mycb (interacts with) etv4
651	interacts with	mycb (interacts with) cebpb	FALSE	interacts with	mycb (interacts with) cebpb
227	interacts with	mycb (interacts with) ahr2	FALSE	interacts with	mycb (interacts with) ahr2
739	interacts with	mycb (interacts with) stat6	FALSE	interacts with	mycb (interacts with) stat6
620	interacts with	mycb (interacts with) rfx3	FALSE	interacts with	mycb (interacts with) rfx3
527	interacts with	mycb (interacts with) rfx2	FALSE	interacts with	mycb (interacts with) rfx2
516	interacts with	mycb (interacts with) rxraa	FALSE	interacts with	mycb (interacts with) rxraa
209	interacts with	mycb (interacts with) vdrb	FALSE	interacts with	mycb (interacts with) vdrb
209	interacts with	mycb (interacts with) vdrb	FALSE	interacts with	mycb (interacts with) vdrb
736	interacts with	mycb (interacts with) SP3	FALSE	interacts with	mycb (interacts with) SP3
719	interacts with	mycb (interacts with) june	FALSE	interacts with	mycb (interacts with) june
883	interacts with	mycb (interacts with) jun	FALSE	interacts with	mycb (interacts with) jun
764	interacts with	mycb (interacts with) smad5	FALSE	interacts with	mycb (interacts with) smad5
764	interacts with	mycb (interacts with) smad9	FALSE	interacts with	mycb (interacts with) smad9
444	interacts with	mycb (interacts with) jdp2b	FALSE	interacts with	mycb (interacts with) jdp2b
444	interacts with	mycb (interacts with) atf2	FALSE	interacts with	mycb (interacts with) atf2
656	interacts with	mycb (interacts with) e2f4	FALSE	interacts with	mycb (interacts with) e2f4
553	interacts with	irf7 (interacts with) june	FALSE	interacts with	irf7 (interacts with) june
609	interacts with	irf7 (interacts with) jun	FALSE	interacts with	irf7 (interacts with) jun
165	interacts with	irf7 (interacts with) trim16	FALSE	interacts with	irf7 (interacts with) trim16
748	interacts with	irf7 (interacts with) stat4	FALSE	interacts with	irf7 (interacts with) stat4
378	interacts with	irf7 (interacts with) dnm1l	FALSE	interacts with	irf7 (interacts with) dnm1l
509	interacts with	irf7 (interacts with) smad5	FALSE	interacts with	irf7 (interacts with) smad5
200	interacts with	irf7 (interacts with) gdap2	FALSE	interacts with	irf7 (interacts with) gdap2
175	interacts with	jun (interacts with) socs3	FALSE	interacts with	jun (interacts with) socs3
190	interacts with	jun (interacts with) lingo3a	FALSE	interacts with	jun (interacts with) lingo3a
156	interacts with	jun (interacts with) mos	FALSE	interacts with	jun (interacts with) mos
196	interacts with	jun (interacts with) mafba	FALSE	interacts with	jun (interacts with) mafba
190	interacts with	jun (interacts with) gp9	FALSE	interacts with	jun (interacts with) gp9
661	interacts with	jun (interacts with) cebpb	FALSE	interacts with	jun (interacts with) cebpb
222	interacts with	jun (interacts with) zfp64	FALSE	interacts with	jun (interacts with) zfp64
222	interacts with	jun (interacts with) hic1	FALSE	interacts with	jun (interacts with) hic1
303	interacts with	jun (interacts with) brcc3	FALSE	interacts with	jun (interacts with) brcc3
754	interacts with	jun (interacts with) cx43	FALSE	interacts with	jun (interacts with) cx43
165	interacts with	NFATC1 (interacts with) slc25a51b	FALSE	interacts with	NFATC1 (interacts with) slc25a51b
633	interacts with	NFATC1 (interacts with) june	FALSE	interacts with	NFATC1 (interacts with) june
856	interacts with	NFATC1 (interacts with) jun	FALSE	interacts with	NFATC1 (interacts with) jun
711	interacts with	NFATC1 (interacts with) mapk8b	FALSE	interacts with	NFATC1 (interacts with) mapk8b
576	interacts with	NFATC1 (interacts with) mapk3	FALSE	interacts with	NFATC1 (interacts with) mapk3
749	interacts with	NFATC1 (interacts with) cdk4	FALSE	interacts with	NFATC1 (interacts with) cdk4
409	interacts with	NFATC1 (interacts with) stat4	FALSE	interacts with	NFATC1 (interacts with) stat4
219	interacts with	NFATC1 (interacts with) src	FALSE	interacts with	NFATC1 (interacts with) src
411	interacts with	NFATC1 (interacts with) stat6	FALSE	interacts with	NFATC1 (interacts with) stat6
362	interacts with	NFATC1 (interacts with) notch1b	FALSE	interacts with	NFATC1 (interacts with) notch1b
623	interacts with	NFATC1 (interacts with) irf2bp2a	FALSE	interacts with	NFATC1 (interacts with) irf2bp2a
676	interacts with	NFATC1 (interacts with) mapk12b	FALSE	interacts with	NFATC1 (interacts with) mapk12b
662	interacts with	NFATC1 (interacts with) pim1	FALSE	interacts with	NFATC1 (interacts with) pim1
766	interacts with	NFATC1 (interacts with) mapk8a	FALSE	interacts with	NFATC1 (interacts with) mapk8a
186	interacts with	NFATC1 (interacts with) atf2	FALSE	interacts with	NFATC1 (interacts with) atf2
362	interacts with	NFATC1 (interacts with) notch1a	FALSE	interacts with	NFATC1 (interacts with) notch1a
150	interacts with	TCF4 (interacts with) june	FALSE	interacts with	TCF4 (interacts with) june
208	interacts with	TCF4 (interacts with) jun	FALSE	interacts with	TCF4 (interacts with) jun
506	interacts with	TCF4 (interacts with) mapk3	FALSE	interacts with	TCF4 (interacts with) mapk3
401	interacts with	TCF4 (interacts with) cdk4	FALSE	interacts with	TCF4 (interacts with) cdk4
189	interacts with	TCF4 (interacts with) EBF1	FALSE	interacts with	TCF4 (interacts with) EBF1
185	interacts with	TCF4 (interacts with) stat4	FALSE	interacts with	TCF4 (interacts with) stat4
211	interacts with	TCF4 (interacts with) crema	FALSE	interacts with	TCF4 (interacts with) crema
625	interacts with	TCF4 (interacts with) TLE3	FALSE	interacts with	TCF4 (interacts with) TLE3
177	interacts with	TCF4 (interacts with) slc7a8a	FALSE	interacts with	TCF4 (interacts with) slc7a8a
921	interacts with	stat6 (interacts with) socs3	FALSE	interacts with	stat6 (interacts with) socs3
481	interacts with	stat6 (interacts with) june	FALSE	interacts with	stat6 (interacts with) june
512	interacts with	stat6 (interacts with) jun	FALSE	interacts with	stat6 (interacts with) jun
922	interacts with	stat6 (interacts with) socs1	FALSE	interacts with	stat6 (interacts with) socs1
427	interacts with	stat6 (interacts with) mapk8b	FALSE	interacts with	stat6 (interacts with) mapk8b
815	interacts with	stat6 (interacts with) mapk3	FALSE	interacts with	stat6 (interacts with) mapk3
304	interacts with	stat6 (interacts with) cdk4	FALSE	interacts with	stat6 (interacts with) cdk4
710	interacts with	stat6 (interacts with) tbx21	FALSE	interacts with	stat6 (interacts with) tbx21
183	interacts with	stat6 (interacts with) EBF1	FALSE	interacts with	stat6 (interacts with) EBF1
592	interacts with	stat6 (interacts with) il12ba	FALSE	interacts with	stat6 (interacts with) il12ba
643	interacts with	stat6 (interacts with) stat4	FALSE	interacts with	stat6 (interacts with) stat4
807	interacts with	stat6 (interacts with) src	FALSE	interacts with	stat6 (interacts with) src
921	interacts with	stat6 (interacts with) socs3b	FALSE	interacts with	stat6 (interacts with) socs3b
354	interacts with	stat6 (interacts with) smad5	FALSE	interacts with	stat6 (interacts with) smad5
325	interacts with	stat6 (interacts with) crema	FALSE	interacts with	stat6 (interacts with) crema
484	interacts with	stat6 (interacts with) irf7	FALSE	interacts with	stat6 (interacts with) irf7
411	interacts with	stat6 (interacts with) nfatc1	FALSE	interacts with	stat6 (interacts with) nfatc1
187	interacts with	stat6 (interacts with) slc30a8	FALSE	interacts with	stat6 (interacts with) slc30a8
160	interacts with	stat6 (interacts with) TCF4	FALSE	interacts with	stat6 (interacts with) TCF4
455	interacts with	stat6 (interacts with) akt1	FALSE	interacts with	stat6 (interacts with) akt1
226	interacts with	irf8 (interacts with) nlrc3	FALSE	interacts with	irf8 (interacts with) nlrc3
748	interacts with	irf8 (interacts with) MYOCD	FALSE	interacts with	irf8 (interacts with) MYOCD
337	interacts with	irf8 (interacts with) HDAC7	FALSE	interacts with	irf8 (interacts with) HDAC7
539	interacts with	irf8 (interacts with) EBF1	FALSE	interacts with	irf8 (interacts with) EBF1
808	interacts with	irf8 (interacts with) il12ba	FALSE	interacts with	irf8 (interacts with) il12ba
189	interacts with	irf8 (interacts with) zbtb46	FALSE	interacts with	irf8 (interacts with) zbtb46
855	interacts with	irf8 (interacts with) stat4	FALSE	interacts with	irf8 (interacts with) stat4
471	interacts with	irf8 (interacts with) irf7	FALSE	interacts with	irf8 (interacts with) irf7
422	interacts with	irf8 (interacts with) PTPN14	FALSE	interacts with	irf8 (interacts with) PTPN14
244	interacts with	irf8 (interacts with) csf1ra	FALSE	interacts with	irf8 (interacts with) csf1ra
781	interacts with	irf8 (interacts with) tlr9	FALSE	interacts with	irf8 (interacts with) tlr9
389	interacts with	irf8 (interacts with) stat6	FALSE	interacts with	irf8 (interacts with) stat6
513	interacts with	irf8 (interacts with) hdac7a	FALSE	interacts with	irf8 (interacts with) hdac7a
337	interacts with	irf8 (interacts with) hdac10	FALSE	interacts with	irf8 (interacts with) hdac10
539	interacts with	irf8 (interacts with) EBF1	FALSE	interacts with	irf8 (interacts with) EBF1
808	interacts with	irf8 (interacts with) IL12B	FALSE	interacts with	irf8 (interacts with) IL12B
226	interacts with	irf8 (interacts with) nod1	FALSE	interacts with	irf8 (interacts with) nod1
199	interacts with	runx1 (interacts with) TCF4	FALSE	interacts with	runx1 (interacts with) TCF4
279	interacts with	runx1 (interacts with) rarga	FALSE	interacts with	runx1 (interacts with) rarga
198	interacts with	runx1 (interacts with) akt1	FALSE	interacts with	runx1 (interacts with) akt1
216	interacts with	runx1 (interacts with) stat6	FALSE	interacts with	runx1 (interacts with) stat6
408	interacts with	runx1 (interacts with) slc20a1a	FALSE	interacts with	runx1 (interacts with) slc20a1a
678	interacts with	runx1 (interacts with) notch1b	FALSE	interacts with	runx1 (interacts with) notch1b
678	interacts with	runx1 (interacts with) notch1a	FALSE	interacts with	runx1 (interacts with) notch1a
199	interacts with	runx1 (interacts with) TCF12	FALSE	interacts with	runx1 (interacts with) TCF12
189	interacts with	runx1 (interacts with) irf8	FALSE	interacts with	runx1 (interacts with) irf8
522	interacts with	runx1 (interacts with) foxo4	FALSE	interacts with	runx1 (interacts with) foxo4
189	interacts with	runx1 (interacts with) atf5a	FALSE	interacts with	runx1 (interacts with) atf5a
194	interacts with	runx1 (interacts with) sox9b	FALSE	interacts with	runx1 (interacts with) sox9b
729	interacts with	runx1 (interacts with) crebbpb	FALSE	interacts with	runx1 (interacts with) crebbpb
183	interacts with	tbx21 (interacts with) socs3	FALSE	interacts with	tbx21 (interacts with) socs3
155	interacts with	tbx21 (interacts with) socs1	FALSE	interacts with	tbx21 (interacts with) socs1
303	interacts with	tbx21 (interacts with) tgm2b	FALSE	interacts with	tbx21 (interacts with) tgm2b
613	interacts with	tbx21 (interacts with) YY1	FALSE	interacts with	tbx21 (interacts with) YY1
770	interacts with	tbx21 (interacts with) mki67	FALSE	interacts with	tbx21 (interacts with) mki67
189	interacts with	tbx21 (interacts with) MEF2D	FALSE	interacts with	tbx21 (interacts with) MEF2D
710	interacts with	tbx21 (interacts with) bcl6aa	FALSE	interacts with	tbx21 (interacts with) bcl6aa
180	interacts with	tbx21 (interacts with) lmo4b	FALSE	interacts with	tbx21 (interacts with) lmo4b

## Sheet: RNA-seq data Fig 4C
KEGG_A_class	KEGG_B_class	Pathway	CTR-vs-ET (1935)	All (10168)	Pvalue	Qvalue	Pathway ID	Genes	K_IDs
Genetic Information Processing	Translation	Aminoacyl-tRNA biosynthesis	36	43	6.93366e-20	2.37131e-17	ko00970	ENSONIG00000015673(cars1);ENSONIG00000008830(yars2);ENSONIG00000011548(hars);ENSONIG00000005090(mars1);ENSONIG00000003867(EARS2);ENSONIG00000014631(mtfmt);ENSONIG00000007337(aars2);ENSONIG00000014366(iars1);ENSONIG00000016635(sars2);ENSONIG00000008493(lars1b);ENSONIG00000013064(vars1);ENSONIG00000016982(tars1);ENSONIG00000015691(wars2);ENSONIG00000005937(kars1);ENSONIG00000010059(gatb);ENSONIG000…	K01883+K01866+K01892+K01874+K01885+K00604+K01872+K01870+K01875+K01869+K01873+K01868+K01867+K04567+K02434+K01893+K01893+K01869+K01887+K01874+K01872+K01881+K01868+K02433+K01870+K01889+K03341+K01883+K01880+K01886+K22503+K14163+K01890+K01866+K01867+K01875
Genetic Information Processing	Folding, sorting and degradation	Proteasome	25	51	1.19933e-06	0.000205086	ko03050	ENSONIG00000015587(psmd13);ENSONIG00000005774(psma4);ENSONIG00000019317(psma5);ENSONIG00000003248(psmb3);ENSONIG00000006489(psmd12);ENSONIG00000009254(-);ENSONIG00000003956(psmb4);ENSONIG00000031505(psmc4);ENSONIG00000008121(psme1);ENSONIG00000006611(psme2);ENSONIG00000017065(psmb1);ENSONIG00000031434(psma1);ENSONIG00000011031(psma3);ENSONIG00000019500(psma6a);ENSONIG00000001657(psmc6);ENSONIG000…	K03039+K02728+K02729+K02735+K03035+K03033+K02736+K03063+K06696+K06697+K02732+K02725+K02727+K02730+K03064+K02739+K02726+K03031+K03032+K02737+K02730+K03062+K03061+K02734+K02731
Human Diseases	Infectious diseases	Pertussis	51	143	1.84614e-06	0.00021046	ko05133	ENSONIG00000005631(irf8);ENSONIG00000008733(irak4);ENSONIG00000039183(-);ENSONIG00000019745(mapk8b);ENSONIG00000035769(-);ENSONIG00000020823(jun);ENSONIG00000015916(-);ENSONIG00000037067(-);ENSONIG00000042562(-);ENSONIG00000034229(-);ENSONIG00000004788(-);ENSONIG00000035079(-);ENSONIG00000009951(-);ENSONIG00000016666(itga5);ENSONIG00000029039(calm2a);ENSONIG00000020071(irf3);ENSONIG00000017652(il…	K10155+K04733+K05406+K04440+K12800+K04448+K02187+K06461+K06461+K06461+K06461+K06461+K05406+K06484+K02183+K05411+K05425+K09444+K03989+K05719+K05425+K08727+K04379+K12800+K01370+K05403+K04441+K06484+K12800+K04441+K04735+K01331+K04448+K04440+K04630+K04730+K05719+K08727+K06461+K05425+K04371+K04397+K08727+K04519+K03987+K03988+K05405+K06464+K04630+K12799+K01370
Metabolism	Metabolism of other amino acids	Selenocompound metabolism	11	15	7.3869e-06	0.00063158	ko00450	ENSONIG00000005090(mars1);ENSONIG00000014861(sephs1);ENSONIG00000007216(mtr);ENSONIG00000032023(mars2);ENSONIG00000015820(txnrd2.1);ENSONIG00000033888(sephs2);ENSONIG00000019262(kyat3);ENSONIG00000008744(sepsecs);ENSONIG00000017508(papss1);ENSONIG00000002653(cthl);ENSONIG00000019296(scly)	K01874+K01008+K00548+K01874+K22182+K01008+K00816+K03341+K13811+K01758+K01763
Organismal Systems	Development	Osteoclast differentiation	55	168	1.43288e-05	0.000980088	ko04380	ENSONIG00000015829(socs3b);ENSONIG00000018211(map2k7);ENSONIG00000021386(socs3);ENSONIG00000000980(itgb3a);ENSONIG00000005654(CYBA);ENSONIG00000013093(ncf4);ENSONIG00000003315(socs1b);ENSONIG00000013065(csf1ra);ENSONIG00000014483(tnfrsf11a);ENSONIG00000005463(fosl1);ENSONIG00000019745(mapk8b);ENSONIG00000002876(traf2b);ENSONIG00000020823(jun);ENSONIG00000009648(tgfbr1b);ENSONIG00000002940(spi1b);…	K04696+K04431+K04696+K06493+K08009+K08012+K04694+K05090+K05147+K09030+K04440+K03173+K04448+K04674+K09438+K08011+K14381+K08601+K04694+K04379+K04441+K04441+K04433+K04446+K04735+K04388+K12560+K04446+K06498+K12560+K04448+K04440+K05132+K04348+K05473+K04467+K04456+K04449+K04371+K05703+K04456+K02649+K04734+K04519+K00922+K09028+K09029+K09253+K06498+K06498+K04348+K03158+K03158+K12560+K06498
Metabolism	Metabolism of cofactors and vitamins	One carbon pool by folate	13	21	1.8128e-05	0.0010333	ko00670	ENSONIG00000013807(mthfs);ENSONIG00000005123(shmt2);ENSONIG00000008491(shmt1);ENSONIG00000014631(mtfmt);ENSONIG00000001876(gart);ENSONIG00000007216(mtr);ENSONIG00000017961(mthfr);ENSONIG00000013373(mthfd1l);ENSONIG00000012191(mthfd1b);ENSONIG00000013309(mthfd2);ENSONIG00000001781(amt);ENSONIG00000006083(tyms);ENSONIG00000011995(aldh1l2)	K01934+K00600+K00600+K00604+K11787+K00548+K00297+K13402+K00288+K13403+K00605+K00560+K00289
Metabolism	Lipid metabolism	Steroid biosynthesis	13	25	0.000215797	0.0104936	ko00100	ENSONIG00000003199(dhcr7);ENSONIG00000030892(nsdhl);ENSONIG00000013551(fdft1);ENSONIG00000000161(sqlea);ENSONIG00000001963(soat1);ENSONIG00000010120(msmo1);ENSONIG00000019785(cyp51);ENSONIG00000018594(-);ENSONIG00000012285(ebp);ENSONIG00000001754(tm7sf2);ENSONIG00000034053(sc5d);ENSONIG00000016840(lss);ENSONIG00000002829(dhcr24)	K00213+K07748+K00801+K00511+K00637+K07750+K05917+K13373+K01824+K00222+K00227+K01852+K09828
Organismal Systems	Immune system	C-type lectin receptor signaling pathway	56	189	0.000258837	0.0104936	ko04625	ENSONIG00000006123(rras2);ENSONIG00000039759(-);ENSONIG00000032608(-);ENSONIG00000039183(-);ENSONIG00000007797(rras);ENSONIG00000010613(nfatc3b);ENSONIG00000019745(mapk8b);ENSONIG00000035769(-);ENSONIG00000008575(casp10);ENSONIG00000020823(jun);ENSONIG00000016928(malt1);ENSONIG00000009951(-);ENSONIG00000029039(calm2a);ENSONIG00000002832(cylda);ENSONIG00000017652(il12ba);ENSONIG00000017217(-);ENSO…	K07830+K06563+K06563+K05406+K07830+K17333+K04440+K12800+K04398+K04448+K07369+K05406+K02183+K08601+K05425+K09444+K04366+K05425+K12800+K01370+K10059+K04441+K06268+K12800+K04441+K05704+K04446+K04735+K04446+K04448+K04440+K04348+K04467+K12496+K04456+K14958+K05425+K04371+K07831+K04456+K07827+K02649+K04734+K04519+K00922+K11987+K05405+K06563+K06563+K04960+K09253+K12497+K04958+K04348+K12799+K01370
Cellular Processes	Transport and catabolism	Mitophagy - animal	30	85	0.000289825	0.0104936	ko04137	ENSONIG00000006123(rras2);ENSONIG00000018110(rhot1b);ENSONIG00000036119(GABARAPL2);ENSONIG00000003736(ulk1b);ENSONIG00000007797(rras);ENSONIG00000002188(rhot1a);ENSONIG00000011088(pgam5);ENSONIG00000020298(-);ENSONIG00000019745(mapk8b);ENSONIG00000020291(tfe3b);ENSONIG00000020823(jun);ENSONIG00000000103(sqstm1);ENSONIG00000002820(csnk2b);ENSONIG00000018204(-);ENSONIG00000016547(src);ENSONIG000000…	K07830+K07870+K08341+K21357+K07830+K07870+K15637+K04570+K04440+K09105+K04448+K14381+K03115+K21348+K05704+K21356+K04735+K21347+K04448+K04440+K17987+K15465+K15485+K07831+K17986+K05688+K07827+K17771+K11851+K17907
Cellular Processes	Cell growth and death	Apoptosis	75	273	0.000362606	0.0104936	ko04210	ENSONIG00000015575(ctsd);ENSONIG00000033692(-);ENSONIG00000003432(-);ENSONIG00000003431(-);ENSONIG00000003430(-);ENSONIG00000011245(dab2ipb);ENSONIG00000008542(-);ENSONIG00000015558(pidd1);ENSONIG00000031728(-);ENSONIG00000014226(ctsla);ENSONIG00000017562(xiap);ENSONIG00000008130(-);ENSONIG00000018986(parp3);ENSONIG00000011105(tnfrsfa);ENSONIG00000020298(-);ENSONIG00000019745(mapk8b);ENSONIG00000…	K01379+K02159+K07818+K07818+K07818+K19901+K01379+K10130+K10798+K01365+K04725+K16943+K10798+K04722+K04570+K04440+K03173+K10798+K04402+K03237+K01173+K01366+K04398+K04448+K02187+K07818+K24070+K10798+K02158+K10798+K04369+K04402+K04366+K07374+K04379+K01373+K04402+K02310+K04735+K10798+K08669+K04448+K04440+K10798+K01275+K04467+K04456+K12641+K04726+K01353+K04727+K01368+K04371+K07374+K04397+K04456+K07374+…
Metabolism	Metabolism of terpenoids and polyketides	Terpenoid backbone biosynthesis	12	23	0.000363941	0.0104936	ko00900	ENSONIG00000005658(mvda);ENSONIG00000019529(pdss2);ENSONIG00000006344(fdps);ENSONIG00000028842(idi1);ENSONIG00000016341(dhdds);ENSONIG00000013255(acat2);ENSONIG00000002072(rce1a);ENSONIG00000001404(pmvk);ENSONIG00000011599(hmgcs1);ENSONIG00000006404(pdss1);ENSONIG00000013483(mvk);ENSONIG00000003545(hmgcra)	K01597+K12505+K00787+K01823+K11778+K00626+K08658+K13273+K01641+K12504+K00869+K00021
Metabolism	Global and overview maps	Metabolic pathways	415	1901	0.000368195	0.0104936	ko01100	ENSONIG00000006982(hddc3);ENSONIG00000015607(large2);ENSONIG00000013807(mthfs);ENSONIG00000005742(pigb);ENSONIG00000040875(ndufa6);ENSONIG00000015392(enoph1);ENSONIG00000003978(HYAL2);ENSONIG00000005123(shmt2);ENSONIG00000016000(ugp2a);ENSONIG00000033360(pgs1);ENSONIG00000011565(zgc:154054);ENSONIG00000008491(shmt1);ENSONIG00000005716(got2b);ENSONIG00000031933(NT5C3B);ENSONIG00000003199(dhcr7);EN…	K21138+K09668+K01934+K05286+K03950+K09880+K01197+K00600+K00963+K00995+K00738+K00600+K14455+K01081+K00213+K12316+K03635+K01069+K01874+K10106+K01885+K00820+K00771+K01597+K00733+K01081+K13051+K01008+K01136+K18202+K12357+K00510+K00232+K00771+K06124+K00261+K00901+K15729+K01493+K02154+K12047+K08049+K00544+K19269+K05857+K02154+K01183+K00920+K00415+K11703+K14454+K08964+K00814+K11204+K19029+K01487+K02147+…
Organismal Systems	Excretory system	Collecting duct acid secretion	14	30	0.000523897	0.0137825	ko04966	ENSONIG00000001179(atp6v0a1a);ENSONIG00000004885(tcirg1b);ENSONIG00000000778(slc4a1a);ENSONIG00000009144(atp6v1ba);ENSONIG00000032623(atp6v1g1);ENSONIG00000000021(atp6v1e1b);ENSONIG00000016425(atp6v1c1a);ENSONIG00000002471(-);ENSONIG00000010324(atp6v1e1a);ENSONIG00000014082(ATP6V1A);ENSONIG00000028240(atp6v1f);ENSONIG00000006377(ca2);ENSONIG00000006378(cahz);ENSONIG00000016682(slc12a7a)	K02154+K02154+K06573+K02147+K02152+K02150+K02148+K02148+K02150+K02145+K02151+K18245+K18245+K13627
Genetic Information Processing	Translation	Ribosome biogenesis in eukaryotes	27	77	0.000642644	0.0155636	ko03008	ENSONIG00000001085(gar1);ENSONIG00000014924(rbm28);ENSONIG00000003458(pop4);ENSONIG00000000148(-);ENSONIG00000018090(utp6);ENSONIG00000003394(efl1);ENSONIG00000009280(-);ENSONIG00000039932(nxt2);ENSONIG00000015678(wdr3);ENSONIG00000019095(heatr1);ENSONIG00000028712(nhp2);ENSONIG00000015951(nol6);ENSONIG00000013935(AK6);ENSONIG00000016897(zgc:152968);ENSONIG00000019140(rpp30);ENSONIG00000001954(sm…	K11128+K14573+K03538+K14570+K14557+K14536+K14553+K14285+K14556+K14550+K11129+K14544+K18532+K14570+K03539+K13288+K03115+K14525+K14569+K14561+K14555+K14572+K14571+K14560+K14530+K07178+K14566
Human Diseases	Infectious diseases	Toxoplasmosis	59	209	0.000713513	0.0155636	ko05145	ENSONIG00000009129(-);ENSONIG00000042556(-);ENSONIG00000003904(-);ENSONIG00000018056(ldlrb);ENSONIG00000019944(-);ENSONIG00000003315(socs1b);ENSONIG00000008733(irak4);ENSONIG00000039183(-);ENSONIG00000018156(pik3r5);ENSONIG00000017383(lamb1a);ENSONIG00000017562(xiap);ENSONIG00000020298(-);ENSONIG00000019745(mapk8b);ENSONIG00000011144(hspa8b);ENSONIG00000009128(-);ENSONIG00000008575(casp10);ENSONI…	K06752+K06752+K06752+K12473+K06752+K04694+K04733+K05406+K21290+K05636+K04725+K04570+K04440+K03283+K06752+K04398+K02187+K05406+K12473+K02158+K04534+K09565+K05425+K04694+K05719+K05425+K21290+K06752+K06752+K06752+K06752+K06752+K04441+K04441+K04433+K04735+K03160+K04440+K10159+K05132+K04630+K04730+K05719+K04467+K04456+K05425+K04371+K05134+K04456+K04734+K04180+K05636+K06485+K04399+K04630+K03158+K03158+…
Metabolism	Global and overview maps	Biosynthesis of amino acids	32	97	0.000728122	0.0155636	ko01230	ENSONIG00000005123(shmt2);ENSONIG00000008491(shmt1);ENSONIG00000005716(got2b);ENSONIG00000000268(GOT1);ENSONIG00000014414(si:ch211-217a12.1);ENSONIG00000016998(psat1);ENSONIG00000019109(pfkmb);ENSONIG00000002858(ASS1);ENSONIG00000014275(otc);ENSONIG00000012002(idh3g);ENSONIG00000001895(cbsa);ENSONIG00000011000(pycr3);ENSONIG00000019648(asns);ENSONIG00000009338(gpt2l);ENSONIG00000014456(abhd14a);E…	K00600+K00600+K14455+K14454+K00814+K00831+K00850+K01940+K00611+K00030+K01697+K00286+K01953+K00814+K14677+K01755+K00286+K00548+K00615+K00927+K00850+K00615+K12657+K01915+K01948+K12657+K01758+K00286+K00615+K01783+K00058+K00789
Human Diseases	Immune diseases	Inflammatiory bowel disease (IBD)	52	187	0.00205108	0.0412629	ko05321	ENSONIG00000015289(roraa);ENSONIG00000009129(-);ENSONIG00000042556(-);ENSONIG00000003904(-);ENSONIG00000019944(-);ENSONIG00000005596(MAF);ENSONIG00000035250(-);ENSONIG00000003356(il17a/f1);ENSONIG00000039183(-);ENSONIG00000004109(-);ENSONIG00000042470(-);ENSONIG00000005558(-);ENSONIG00000009128(-);ENSONIG00000011930(stat6);ENSONIG00000020823(jun);ENSONIG00000000375(-);ENSONIG00000009951(-);ENSONI…	K08532+K06752+K06752+K06752+K06752+K09035+K10785+K05494+K05406+K04500+K10784+K10168+K06752+K11225+K04448+K10785+K05406+K10165+K05425+K05494+K05425+K06752+K06752+K06752+K06752+K06752+K05064+K05064+K10168+K10784+K10784+K10784+K10784+K04446+K10784+K04735+K05071+K04446+K05071+K04448+K10159+K05132+K05434+K10784+K05425+K04519+K05405+K05445+K11222+K10784+K10784+K06752
Metabolism	Amino acid metabolism	Arginine biosynthesis	12	27	0.00220192	0.0418364	ko00220	ENSONIG00000005716(got2b);ENSONIG00000038520(glud1b);ENSONIG00000000268(GOT1);ENSONIG00000014414(si:ch211-217a12.1);ENSONIG00000006844(gls2b);ENSONIG00000002858(ASS1);ENSONIG00000014275(otc);ENSONIG00000009338(gpt2l);ENSONIG00000014456(abhd14a);ENSONIG00000008683(asl);ENSONIG00000009803(glula);ENSONIG00000004217(cps1)	K14455+K00261+K14454+K00814+K01425+K01940+K00611+K00814+K14677+K01755+K01915+K01948
Human Diseases	Drug resistance	Antifolate resistance	17	45	0.00253467	0.0427605	ko01523	ENSONIG00000005123(shmt2);ENSONIG00000008491(shmt1);ENSONIG00000015265(-);ENSONIG00000008178(slc46a1);ENSONIG00000001876(gart);ENSONIG00000030995(-);ENSONIG00000008285(abcc5);ENSONIG00000002436(si:ch211-221f10.2);ENSONIG00000017961(mthfr);ENSONIG00000001545(rela);ENSONIG00000006535(ggh);ENSONIG00000009627(-);ENSONIG00000003863(alox12);ENSONIG00000006083(tyms);ENSONIG00000011230(-);ENSONIG00000002…	K00600+K00600+K01307+K14613+K11787+K05666+K05668+K05668+K00297+K04735+K01307+K04467+K00458+K00560+K04519+K05405+K05673
Human Diseases	Neurodegenerative diseases	Prion diseases	15	38	0.00271801	0.0427605	ko05020	ENSONIG00000033692(-);ENSONIG00000039112(hspa5);ENSONIG00000007454(notch1a);ENSONIG00000016411(prkaca);ENSONIG00000017881(-);ENSONIG00000010201(map2k2b);ENSONIG00000010684(notch1b);ENSONIG00000001725(stip1);ENSONIG00000019408(mapk3);ENSONIG00000011372(FYN);ENSONIG00000011230(-);ENSONIG00000004397(-);ENSONIG00000004390(-);ENSONIG00000002016(-);ENSONIG00000007412(-)	K02159+K09490+K02599+K04345+K09203+K04369+K02599+K09553+K04371+K05703+K04519+K03987+K03988+K05405+K04345

## Sheet: RNA-seq data Fig 4D
id	Symbol	C1	C2	C3	E1	E2	E3	CTR	ET	CTR-vs-ET-log2fc	CTR-vs-ET-pvalue	CTR-vs-ET-fdr	Description	Pathway	GO Component	GO Function	GO Process
ENSONIG00000000021	atp6v1e1b	81.33	95.92	74.85	161.84	185.76	167.09	84.0333	171.563	1.02971	8.27346e-05	0.000527394	ATPase H+ transporting V1 subunit E1 [Source:NCBI gene;Acc:100708725]	ko01100//Metabolic pathways;ko05165//Human papillomavirus infection;ko04145//Phagosome;ko05323//Rheumatoid arthritis;ko04150//mTOR signaling pathway;ko00190//Oxidative phosphorylation;ko04721//Synaptic vesicle cycle;ko05120//Epithelial cell signaling in Helicobacter pylori infection;ko05110//Vibrio cholerae infection;ko04966//Collecting duct acid secretion	GO:0033178//proton-transporting two-sector ATPase complex, catalytic domain	GO:0008900//potassium:proton exchanging ATPase activity;GO:0046961//proton-transporting ATPase activity, rotational mechanism	GO:0031101//fin regeneration;GO:0033336//caudal fin development;GO:0060036//notochord cell vacuolation;GO:0060041//retina development in camera-type eye;GO:1902600//proton transmembrane transport
ENSONIG00000000106	me1	2.58	24.39	2.41	0.34	0.21	0.84	9.7933	0.4633	-4.40168	1.49958e-07	1.78873e-06	malic enzyme 1 [Source:NCBI gene;Acc:100693990]	ko01100//Metabolic pathways;ko01200//Carbon metabolism;ko03320//PPAR signaling pathway;ko00620//Pyruvate metabolism	-	GO:0004470//malic enzyme activity;GO:0004471//malate dehydrogenase (decarboxylating) (NAD+) activity;GO:0016491//oxidoreductase activity;GO:0046872//metal ion binding;GO:0051287//NAD binding	GO:0055114//oxidation-reduction process
ENSONIG00000000161	sqlea	0	0	0.04	12.68	20.39	13.04	0.0133	15.37	10.1709	7.12531e-16	2.96013e-14	squalene epoxidase a [Source:ZFIN;Acc:ZDB-GENE-071004-98]	ko01100//Metabolic pathways;ko00100//Steroid biosynthesis	GO:0016020//membrane;GO:0016021//integral component of membrane	GO:0004506//squalene monooxygenase activity;GO:0050660//flavin adenine dinucleotide binding	GO:0016126//sterol biosynthetic process;GO:0055114//oxidation-reduction process
ENSONIG00000000268	GOT1	9.95	16.34	12.17	42.53	13.79	45.22	12.82	33.8467	1.40062	0.00565332	0.0210407	aspartate aminotransferase, cytoplasmic [Source:NCBI gene;Acc:100691210]	ko01100//Metabolic pathways;ko01200//Carbon metabolism;ko01230//Biosynthesis of amino acids;ko00270//Cysteine and methionine metabolism;ko00330//Arginine and proline metabolism;ko00250//Alanine, aspartate and glutamate metabolism;ko00350//Tyrosine metabolism;ko00220//Arginine biosynthesis;ko01210//2-Oxocarboxylic acid metabolism;ko00360//Phenylalanine metabolism;ko00400//Phenylalanine, tyrosine a…	-	GO:0003824//catalytic activity;GO:0004069//L-aspartate:2-oxoglutarate aminotransferase activity;GO:0008483//transaminase activity;GO:0016740//transferase activity;GO:0030170//pyridoxal phosphate binding	GO:0006520//cellular amino acid metabolic process;GO:0009058//biosynthetic process
ENSONIG00000000416	pdhb	33.05	46.06	32.62	62.05	57.83	66.95	37.2433	62.2767	0.74171	0.00937899	0.0321783	pyruvate dehydrogenase E1 beta subunit [Source:NCBI gene;Acc:100705334]	ko01100//Metabolic pathways;ko01200//Carbon metabolism;ko04066//HIF-1 signaling pathway;ko04922//Glucagon signaling pathway;ko05230//Central carbon metabolism in cancer;ko00010//Glycolysis / Gluconeogenesis;ko00620//Pyruvate metabolism;ko00020//Citrate cycle (TCA cycle)	-	GO:0003824//catalytic activity;GO:0004738//pyruvate dehydrogenase activity;GO:0004739//pyruvate dehydrogenase (acetyl-transferring) activity;GO:0016491//oxidoreductase activity	GO:0006086//acetyl-CoA biosynthetic process from pyruvate;GO:0043473//pigmentation;GO:0055114//oxidation-reduction process
ENSONIG00000000512	cept1b	6.66	5.89	7.12	13.5	16.8	14.3	6.5567	14.8667	1.18105	8.2765e-05	0.000527433	choline/ethanolamine phosphotransferase 1 [Source:NCBI gene;Acc:100697159]	ko01100//Metabolic pathways;ko00564//Glycerophospholipid metabolism;ko00565//Ether lipid metabolism;ko00440//Phosphonate and phosphinate metabolism	GO:0016020//membrane;GO:0016021//integral component of membrane	GO:0016740//transferase activity;GO:0016780//phosphotransferase activity, for other substituted phosphate groups	GO:0008654//phospholipid biosynthetic process
ENSONIG00000000554	si:ch73-21k16.1	68.27	43.8	64.52	34.79	36.26	38.28	58.8633	36.4433	-0.691714	0.000266824	0.0014642	lipin 1 [Source:NCBI gene;Acc:100703868]	ko01100//Metabolic pathways;ko04150//mTOR signaling pathway;ko00564//Glycerophospholipid metabolism;ko00561//Glycerolipid metabolism	-	GO:0008195//phosphatidate phosphatase activity	GO:0006357//regulation of transcription by RNA polymerase II;GO:0009062//fatty acid catabolic process;GO:0016311//dephosphorylation;GO:0019432//triglyceride biosynthetic process
ENSONIG00000000843	pld1a	0.84	1.19	0.77	0.44	0.33	0.41	0.9333	0.3933	-1.24664	0.000115368	0.00070606	phospholipase D1 [Source:NCBI gene;Acc:100699552]	ko01100//Metabolic pathways;ko05200//Pathways in cancer;ko04144//Endocytosis;ko04014//Ras signaling pathway;ko04072//Phospholipase D signaling pathway;ko04024//cAMP signaling pathway;ko04666//Fc gamma R-mediated phagocytosis;ko04071//Sphingolipid signaling pathway;ko04724//Glutamatergic synapse;ko04928//Parathyroid hormone synthesis, secretion and action;ko05231//Choline metabolism in cancer;ko04…	-	GO:0003824//catalytic activity;GO:0004630//phospholipase D activity;GO:0016787//hydrolase activity;GO:0035091//phosphatidylinositol binding;GO:0070290//N-acylphosphatidylethanolamine-specific phospholipase D activity	GO:0001525//angiogenesis;GO:0006654//phosphatidic acid biosynthetic process;GO:0016042//lipid catabolic process;GO:0048017//inositol lipid-mediated signaling
ENSONIG00000001074	cyp46a1.4	1.33	1.9	1.48	0.89	0.47	0.88	1.57	0.7467	-1.07223	0.00421688	0.0164158	cholesterol 24-hydroxylase [Source:NCBI gene;Acc:100704054]	ko00120//Primary bile acid biosynthesis	GO:0016020//membrane;GO:0016021//integral component of membrane	GO:0004497//monooxygenase activity;GO:0005506//iron ion binding;GO:0016491//oxidoreductase activity;GO:0016705//oxidoreductase activity, acting on paired donors, with incorporation or reduction of molecular oxygen;GO:0020037//heme binding;GO:0033781//cholesterol 24-hydroxylase activity;GO:0046872//metal ion binding	GO:0006707//cholesterol catabolic process;GO:0055114//oxidation-reduction process
ENSONIG00000001179	atp6v0a1a	48.74	42.05	51.59	15.8	19.19	16.32	47.46	17.1033	-1.47243	4.44742e-13	1.2926e-11	V-type proton ATPase 116 kDa subunit a [Source:NCBI gene;Acc:100693062]	ko01100//Metabolic pathways;ko05165//Human papillomavirus infection;ko04145//Phagosome;ko05152//Tuberculosis;ko05323//Rheumatoid arthritis;ko04142//Lysosome;ko00190//Oxidative phosphorylation;ko04721//Synaptic vesicle cycle;ko05120//Epithelial cell signaling in Helicobacter pylori infection;ko05110//Vibrio cholerae infection;ko04966//Collecting duct acid secretion	GO:0000220//vacuolar proton-transporting V-type ATPase, V0 domain;GO:0016020//membrane;GO:0016021//integral component of membrane;GO:0033179//proton-transporting V-type ATPase, V0 domain	GO:0015078//proton transmembrane transporter activity	GO:0001755//neural crest cell migration;GO:0001845//phagolysosome assembly;GO:0006811//ion transport;GO:0097352//autophagosome maturation;GO:1902600//proton transmembrane transport
ENSONIG00000001254	ugp2b	29.96	27.75	32.19	60.8	71.19	60.12	29.9667	64.0367	1.09554	5.18799e-05	0.000347713	UDP-glucose pyrophosphorylase 2 [Source:NCBI gene;Acc:100711710]	ko01100//Metabolic pathways;ko00520//Amino sugar and nucleotide sugar metabolism;ko00040//Pentose and glucuronate interconversions;ko00500//Starch and sucrose metabolism;ko00052//Galactose metabolism	-	GO:0003983//UTP:glucose-1-phosphate uridylyltransferase activity;GO:0016740//transferase activity;GO:0016779//nucleotidyltransferase activity;GO:0070569//uridylyltransferase activity	GO:0006011//UDP-glucose metabolic process
ENSONIG00000001264	mdh1ab	1.02	1.15	0.73	0.59	0.22	0.19	0.9667	0.3333	-1.53605	0.0187901	0.0571687	malate dehydrogenase, cytoplasmic [Source:NCBI gene;Acc:100711978]	ko01100//Metabolic pathways;ko01200//Carbon metabolism;ko00270//Cysteine and methionine metabolism;ko00620//Pyruvate metabolism;ko04964//Proximal tubule bicarbonate reclamation;ko00020//Citrate cycle (TCA cycle);ko00630//Glyoxylate and dicarboxylate metabolism	-	GO:0003824//catalytic activity;GO:0016491//oxidoreductase activity;GO:0016615//malate dehydrogenase activity;GO:0016616//oxidoreductase activity, acting on the CH-OH group of donors, NAD or NADP as acceptor;GO:0030060//L-malate dehydrogenase activity	GO:0005975//carbohydrate metabolic process;GO:0006099//tricarboxylic acid cycle;GO:0006108//malate metabolic process;GO:0019752//carboxylic acid metabolic process;GO:0055114//oxidation-reduction process
ENSONIG00000001361	lclat1	1.59	1.81	1.28	8.53	6.95	6.85	1.56	7.4433	2.2544	6.88843e-09	1.05379e-07	lysocardiolipin acyltransferase 1 [Source:NCBI gene;Acc:100710226]	ko01100//Metabolic pathways;ko00564//Glycerophospholipid metabolism;ko00561//Glycerolipid metabolism	GO:0016020//membrane;GO:0016021//integral component of membrane	GO:0016746//transferase activity, transferring acyl groups	GO:0001885//endothelial cell development;GO:0035162//embryonic hemopoiesis;GO:0060217//hemangioblast cell differentiation
ENSONIG00000001484	prune	5.56	5.05	5.44	13.43	6.23	11.02	5.35	10.2267	0.934725	0.0304534	0.0854276	prune exopolyphosphatase 1 [Source:NCBI gene;Acc:100691145]	ko01100//Metabolic pathways;ko00230//Purine metabolism	GO:0005737//cytoplasm	GO:0016462//pyrophosphatase activity	-
ENSONIG00000001696	impdh2	8.85	16.44	8.77	20.13	18.68	22.34	11.3533	20.3833	0.844274	0.0312255	0.0872256	inosine monophosphate dehydrogenase 2 [Source:NCBI gene;Acc:100690015]	ko01100//Metabolic pathways;ko00230//Purine metabolism;ko00983//Drug metabolism - other enzymes	GO:0005634//nucleus;GO:0005737//cytoplasm	GO:0000166//nucleotide binding;GO:0003824//catalytic activity;GO:0003938//IMP dehydrogenase activity;GO:0016491//oxidoreductase activity;GO:0046872//metal ion binding	GO:0006164//purine nucleotide biosynthetic process;GO:0006177//GMP biosynthetic process;GO:0007623//circadian rhythm;GO:0055114//oxidation-reduction process
ENSONIG00000001713	aspa	0.73	1.06	0.8	3.44	3.83	3.27	0.8633	3.5133	2.02485	0.000262581	0.00144492	aspartoacylase [Source:NCBI gene;Acc:100706566]	ko01100//Metabolic pathways;ko00250//Alanine, aspartate and glutamate metabolism;ko00340//Histidine metabolism	-	GO:0016788//hydrolase activity, acting on ester bonds;GO:0016811//hydrolase activity, acting on carbon-nitrogen (but not peptide) bonds, in linear amides;GO:0046872//metal ion binding	-
ENSONIG00000001719	ak7b	1.32	1.66	1.39	3.41	4.59	3.38	1.4567	3.7933	1.3808	0.00142356	0.00644542	adenylate kinase 7 [Source:NCBI gene;Acc:100710543]	ko01100//Metabolic pathways;ko00230//Purine metabolism;ko00730//Thiamine metabolism	-	GO:0004017//adenylate kinase activity;GO:0004127//cytidylate kinase activity;GO:0005524//ATP binding;GO:0019205//nucleobase-containing compound kinase activity	GO:0006139//nucleobase-containing compound metabolic process;GO:0016310//phosphorylation;GO:0046940//nucleoside monophosphate phosphorylation
ENSONIG00000001754	tm7sf2	0.63	0.62	0.57	4.78	6.24	4.89	0.6067	5.3033	3.12792	1.40255e-10	2.85613e-09	transmembrane 7 superfamily member 2 [Source:NCBI gene;Acc:100706037]	ko01100//Metabolic pathways;ko00100//Steroid biosynthesis	GO:0016020//membrane;GO:0016021//integral component of membrane	GO:0016628//oxidoreductase activity, acting on the CH-CH group of donors, NAD or NADP as acceptor	GO:0016126//sterol biosynthetic process;GO:0055114//oxidation-reduction process
ENSONIG00000001876	gart	0.68	1.27	0.89	17.15	6.11	15.42	0.9467	12.8933	3.76762	1.18999e-17	6.03844e-16	phosphoribosylglycinamide formyltransferase, phosphoribosylglycinamide synthetase, phosphoribosylaminoimidazole synthetase [Source:NCBI gene;Acc:100706422]	ko01100//Metabolic pathways;ko00230//Purine metabolism;ko01523//Antifolate resistance;ko00670//One carbon pool by folate	-	GO:0000166//nucleotide binding;GO:0003824//catalytic activity;GO:0004637//phosphoribosylamine-glycine ligase activity;GO:0004641//phosphoribosylformylglycinamidine cyclo-ligase activity;GO:0004644//phosphoribosylglycinamide formyltransferase activity;GO:0005524//ATP binding;GO:0016742//hydroxymethyl-, formyl- and related transferase activity;GO:0016874//ligase activity;GO:0046872//metal ion bindi…	GO:0006164//purine nucleotide biosynthetic process;GO:0006189//'de novo' IMP biosynthetic process;GO:0008152//metabolic process;GO:0009058//biosynthetic process;GO:0009113//purine nucleobase biosynthetic process;GO:0043009//chordate embryonic development;GO:0043010//camera-type eye development;GO:0043473//pigmentation
ENSONIG00000001895	cbsa	1.27	2.96	1.66	146.43	52.58	150.61	1.9633	116.54	5.89138	1.85687e-39	5.18234e-37	cystathionine beta-synthase [Source:NCBI gene;Acc:100707752]	ko01100//Metabolic pathways;ko01230//Biosynthesis of amino acids;ko00270//Cysteine and methionine metabolism;ko00260//Glycine, serine and threonine metabolism	GO:0005737//cytoplasm	GO:0004122//cystathionine beta-synthase activity;GO:0016829//lyase activity	GO:0006535//cysteine biosynthetic process from serine;GO:0008652//cellular amino acid biosynthetic process;GO:0019343//cysteine biosynthetic process via cystathionine;GO:0019344//cysteine biosynthetic process
ENSONIG00000002097	si:ch73-21k16.5	21.91	17	20.03	34.35	33.34	31.58	19.6467	33.09	0.752111	0.0095015	0.0325319	dihydroxyacetone phosphate acyltransferase [Source:NCBI gene;Acc:100696176]	ko00564//Glycerophospholipid metabolism;ko04146//Peroxisome	-	GO:0008374//O-acyltransferase activity;GO:0016746//transferase activity, transferring acyl groups	GO:0044255//cellular lipid metabolic process
ENSONIG00000002168	rimkla	0.76	0.49	0.8	2.76	2.57	2.53	0.6833	2.62	1.93891	0.00117023	0.00542022	beta-citrylglutamate synthase B [Source:NCBI gene;Acc:100698845]	ko01100//Metabolic pathways;ko00250//Alanine, aspartate and glutamate metabolism	-	GO:0000166//nucleotide binding;GO:0005524//ATP binding;GO:0046872//metal ion binding	GO:0006464//cellular protein modification process
ENSONIG00000002230	zgc:66024	15.55	16.54	16.37	2.78	0.97	2.38	16.1533	2.0433	-2.98284	6.53403e-19	3.79305e-17	lysosomal thioesterase PPT2 [Source:NCBI gene;Acc:100694706]	ko01100//Metabolic pathways;ko04142//Lysosome;ko01212//Fatty acid metabolism;ko00062//Fatty acid elongation	-	GO:0008474//palmitoyl-(protein) hydrolase activity;GO:0016790//thiolester hydrolase activity;GO:0098599//palmitoyl hydrolase activity	GO:0098734//macromolecule depalmitoylation
ENSONIG00000002466	atp5pb	117.81	149.31	107.99	195.6	178.93	204.75	125.037	193.093	0.626947	0.0219333	0.0649526	ATP synthase peripheral stalk-membrane subunit b [Source:NCBI gene;Acc:100702176]	ko01100//Metabolic pathways;ko05010//Alzheimer disease;ko05016//Huntington disease;ko04714//Thermogenesis;ko05012//Parkinson disease;ko00190//Oxidative phosphorylation	GO:0000276//mitochondrial proton-transporting ATP synthase complex, coupling factor F(o)	GO:0015078//proton transmembrane transporter activity	GO:0015986//ATP synthesis coupled proton transport
ENSONIG00000002543	PTDSS1	16.48	13.57	16.36	3.77	2.85	4.76	15.47	3.7933	-2.02794	1.90936e-21	1.36726e-19	phosphatidylserine synthase 1 [Source:NCBI gene;Acc:100706010]	ko01100//Metabolic pathways;ko00564//Glycerophospholipid metabolism	GO:0016020//membrane;GO:0016021//integral component of membrane	-	GO:0006659//phosphatidylserine biosynthetic process
ENSONIG00000002653	cthl	10.19	17.66	8.99	130.4	65.58	142.34	12.28	112.773	3.19904	7.21507e-18	3.72192e-16	cystathionine gamma-lyase [Source:NCBI gene;Acc:100710175]	ko01100//Metabolic pathways;ko01230//Biosynthesis of amino acids;ko00270//Cysteine and methionine metabolism;ko00260//Glycine, serine and threonine metabolism;ko00450//Selenocompound metabolism	-	GO:0003824//catalytic activity;GO:0030170//pyridoxal phosphate binding	GO:0019346//transsulfuration
ENSONIG00000002659	rrm2b	28.26	29.06	27.77	94.94	55.96	91.68	28.3633	80.86	1.5114	1.09023e-09	1.9245e-08	ribonucleoside-diphosphate reductase subunit M2 B [Source:NCBI gene;Acc:100710041]	ko01100//Metabolic pathways;ko00230//Purine metabolism;ko04115//p53 signaling pathway;ko00983//Drug metabolism - other enzymes;ko00480//Glutathione metabolism;ko00240//Pyrimidine metabolism	GO:0005737//cytoplasm;GO:0016020//membrane;GO:0016021//integral component of membrane	GO:0016491//oxidoreductase activity;GO:0046872//metal ion binding	GO:0006974//cellular response to DNA damage stimulus;GO:0009263//deoxyribonucleotide biosynthetic process;GO:0055114//oxidation-reduction process
ENSONIG00000002695	pfas	0.43	0.88	0.51	2.17	2.14	1.72	0.6067	2.01	1.72822	0.00016742	0.000973993	phosphoribosylformylglycinamidine synthase [Source:NCBI gene;Acc:100704221]	ko01100//Metabolic pathways;ko00230//Purine metabolism	-	GO:0004642//phosphoribosylformylglycinamidine synthase activity	GO:0006189//'de novo' IMP biosynthetic process;GO:0006541//glutamine metabolic process
ENSONIG00000002725	pkma	232.11	237.37	228.62	307.86	1112.6	298	232.7	572.82	1.29961	0.0277117	0.0788879	pyruvate kinase PKM [Source:NCBI gene;Acc:100709925]	ko01100//Metabolic pathways;ko05165//Human papillomavirus infection;ko05203//Viral carcinogenesis;ko00230//Purine metabolism;ko01200//Carbon metabolism;ko04922//Glucagon signaling pathway;ko05230//Central carbon metabolism in cancer;ko01230//Biosynthesis of amino acids;ko00010//Glycolysis / Gluconeogenesis;ko04930//Type II diabetes mellitus;ko00620//Pyruvate metabolism	-	GO:0000287//magnesium ion binding;GO:0003824//catalytic activity;GO:0004743//pyruvate kinase activity;GO:0016301//kinase activity;GO:0016740//transferase activity;GO:0030955//potassium ion binding	GO:0006096//glycolytic process;GO:0016310//phosphorylation
ENSONIG00000002765	itpa	10.67	19.81	12.47	26.53	29.71	25.99	14.3167	27.41	0.937007	0.02051	0.0615583	inosine triphosphatase (nucleoside triphosphate pyrophosphatase) [Source:NCBI gene;Acc:557834]	ko01100//Metabolic pathways;ko00230//Purine metabolism;ko00983//Drug metabolism - other enzymes	GO:0005737//cytoplasm	GO:0000166//nucleotide binding;GO:0004551//nucleotide diphosphatase activity;GO:0016787//hydrolase activity;GO:0035529//NADH pyrophosphatase activity;GO:0046872//metal ion binding;GO:0047429//nucleoside-triphosphate diphosphatase activity	GO:0009117//nucleotide metabolic process;GO:0009143//nucleoside triphosphate catabolic process;GO:0009204//deoxyribonucleoside triphosphate catabolic process
ENSONIG00000002854	adcy7	44.81	42.83	47.56	107.6	84.88	102.91	45.0667	98.4633	1.12753	2.21934e-11	5.03783e-10	adenylate cyclase 7 [Source:NCBI gene;Acc:100703488]	ko01100//Metabolic pathways;ko05200//Pathways in cancer;ko04020//Calcium signaling pathway;ko05166//HTLV-I infection;ko05163//Human cytomegalovirus infection;ko04015//Rap1 signaling pathway;ko04072//Phospholipase D signaling pathway;ko04024//cAMP signaling pathway;ko04062//Chemokine signaling pathway;ko05414//Dilated cardiomyopathy (DCM);ko04714//Thermogenesis;ko04022//cGMP - PKG signaling pathwa…	GO:0005886//plasma membrane;GO:0016020//membrane;GO:0016021//integral component of membrane	GO:0000166//nucleotide binding;GO:0004016//adenylate cyclase activity;GO:0005524//ATP binding;GO:0016829//lyase activity;GO:0016849//phosphorus-oxygen lyase activity;GO:0046872//metal ion binding	GO:0006171//cAMP biosynthetic process;GO:0009190//cyclic nucleotide biosynthetic process;GO:0035556//intracellular signal transduction
ENSONIG00000002858	ASS1	0.37	0.28	0.23	81.89	16.85	67.87	0.2933	55.5367	7.56476	1.14181e-34	2.10645e-32	argininosuccinate synthase 1 [Source:NCBI gene;Acc:100701548]	ko01100//Metabolic pathways;ko05418//Fluid shear stress and atherosclerosis;ko01230//Biosynthesis of amino acids;ko00250//Alanine, aspartate and glutamate metabolism;ko00220//Arginine biosynthesis	-	GO:0004055//argininosuccinate synthase activity;GO:0005524//ATP binding	GO:0006526//arginine biosynthetic process
ENSONIG00000002917	ppat	0.21	0.39	0.69	2.88	2.15	3.04	0.43	2.69	2.6452	1.94749e-05	0.000144742	phosphoribosyl pyrophosphate amidotransferase [Source:ZFIN;Acc:ZDB-GENE-041210-323]	ko01100//Metabolic pathways;ko00230//Purine metabolism;ko00250//Alanine, aspartate and glutamate metabolism	-	GO:0004044//amidophosphoribosyltransferase activity;GO:0016740//transferase activity;GO:0016757//transferase activity, transferring glycosyl groups;GO:0046872//metal ion binding;GO:0051536//iron-sulfur cluster binding	GO:0006164//purine nucleotide biosynthetic process;GO:0006189//'de novo' IMP biosynthetic process;GO:0009113//purine nucleobase biosynthetic process;GO:0009116//nucleoside metabolic process
ENSONIG00000002924	asrgl1	2.67	3.02	3.65	8.16	4.36	7.33	3.1133	6.6167	1.08764	0.0076434	0.027064	asparaginase and isoaspartyl peptidase 1 [Source:NCBI gene;Acc:541402]	ko01100//Metabolic pathways;ko00250//Alanine, aspartate and glutamate metabolism	-	GO:0004067//asparaginase activity;GO:0016787//hydrolase activity	-
ENSONIG00000003024	ptdss1a	5.3	5.88	5.48	15.09	12.58	12.95	5.5533	13.54	1.2858	2.11117e-06	1.96151e-05	phosphatidylserine synthase 1 [Source:NCBI gene;Acc:100709544]	ko01100//Metabolic pathways;ko00564//Glycerophospholipid metabolism	GO:0016020//membrane;GO:0016021//integral component of membrane	-	GO:0006659//phosphatidylserine biosynthetic process
ENSONIG00000003039	ACSF3	1.51	0.87	1.56	3.67	2.3	4.35	1.3133	3.44	1.38918	0.00517482	0.0195201	acyl-CoA synthetase family member 3 [Source:NCBI gene;Acc:100707810]	ko01100//Metabolic pathways;ko01212//Fatty acid metabolism;ko00280//Valine, leucine and isoleucine degradation;ko00061//Fatty acid biosynthesis	-	GO:0003824//catalytic activity	-
ENSONIG00000003132	slc7a10a	0.25	0.19	0.31	20.9	11.8	22.56	0.25	18.42	6.2032	3.84191e-33	6.43343e-31	asc-type amino acid transporter 1 [Source:NCBI gene;Acc:100702855]	-	GO:0016020//membrane;GO:0016021//integral component of membrane	GO:0022857//transmembrane transporter activity	GO:0055085//transmembrane transport
ENSONIG00000003199	dhcr7	3.62	3.81	5.5	26.71	41.52	29.19	4.31	32.4733	2.9135	4.84634e-16	2.05253e-14	7-dehydrocholesterol reductase [Source:NCBI gene;Acc:100690153]	ko01100//Metabolic pathways;ko00100//Steroid biosynthesis	GO:0016020//membrane;GO:0016021//integral component of membrane	GO:0016628//oxidoreductase activity, acting on the CH-CH group of donors, NAD or NADP as acceptor	GO:0016126//sterol biosynthetic process;GO:0055114//oxidation-reduction process
ENSONIG00000003625	nt5c2l1	12.56	41.87	15.31	1.12	0.56	0.61	23.2467	0.7633	-4.92857	2.27048e-24	2.07672e-22	5'-nucleotidase, cytosolic II, like 1 [Source:ZFIN;Acc:ZDB-GENE-031006-8]	ko01100//Metabolic pathways;ko00230//Purine metabolism;ko00240//Pyrimidine metabolism;ko00760//Nicotinate and nicotinamide metabolism	-	GO:0046872//metal ion binding	GO:0071466//cellular response to xenobiotic stimulus
ENSONIG00000003640	pfkpa	39.42	46.05	41.92	97.49	499.34	89.42	42.4633	228.75	2.42948	0.0118241	0.0389704	phosphofructokinase, platelet a [Source:ZFIN;Acc:ZDB-GENE-091112-22]	ko01100//Metabolic pathways;ko04152//AMPK signaling pathway;ko01200//Carbon metabolism;ko04066//HIF-1 signaling pathway;ko04922//Glucagon signaling pathway;ko05230//Central carbon metabolism in cancer;ko01230//Biosynthesis of amino acids;ko03018//RNA degradation;ko00010//Glycolysis / Gluconeogenesis;ko00051//Fructose and mannose metabolism;ko00052//Galactose metabolism;ko00030//Pentose phosphate …	GO:0005737//cytoplasm	GO:0000166//nucleotide binding;GO:0003824//catalytic activity;GO:0003872//6-phosphofructokinase activity;GO:0005524//ATP binding;GO:0016301//kinase activity;GO:0016740//transferase activity;GO:0046872//metal ion binding	GO:0006002//fructose 6-phosphate metabolic process;GO:0006096//glycolytic process;GO:0008152//metabolic process;GO:0016310//phosphorylation;GO:0061615//glycolytic process through fructose-6-phosphate
ENSONIG00000003657	cmpk2	40.54	64.47	41.09	89.1	64.69	97.35	48.7	83.7133	0.781536	0.0365563	0.0993002	cytidine/uridine monophosphate kinase 2 [Source:NCBI gene;Acc:100712569]	ko01100//Metabolic pathways;ko00240//Pyrimidine metabolism	-	-	-
ENSONIG00000003759	dgkza	46.64	39.8	50.28	8.33	6.71	8.85	45.5733	7.9633	-2.51675	1.32046e-53	8.45445e-51	diacylglycerol kinase, zeta a [Source:ZFIN;Acc:ZDB-GENE-111104-3]	ko01100//Metabolic pathways;ko04072//Phospholipase D signaling pathway;ko05231//Choline metabolism in cancer;ko04361//Axon regeneration;ko04070//Phosphatidylinositol signaling system;ko00564//Glycerophospholipid metabolism;ko00561//Glycerolipid metabolism	-	GO:0000166//nucleotide binding;GO:0003951//NAD+ kinase activity;GO:0004143//diacylglycerol kinase activity;GO:0005515//protein binding;GO:0005524//ATP binding;GO:0016301//kinase activity;GO:0016740//transferase activity	GO:0007165//signal transduction;GO:0007205//protein kinase C-activating G protein-coupled receptor signaling pathway;GO:0016310//phosphorylation;GO:0035556//intracellular signal transduction
ENSONIG00000003832	slc6a15	21.17	28.5	21.43	258.54	100.72	269.65	23.7	209.637	3.14493	9.79738e-18	4.98316e-16	solute carrier family 6 member 15 [Source:NCBI gene;Acc:100707096]	-	GO:0005887//integral component of plasma membrane;GO:0016020//membrane;GO:0016021//integral component of membrane	GO:0005328//neurotransmitter:sodium symporter activity;GO:0015293//symporter activity	GO:0006836//neurotransmitter transport;GO:0055085//transmembrane transport
ENSONIG00000003863	alox12	2.35	2.4	2.99	20.75	38.69	22.1	2.58	27.18	3.3971	4.5038e-17	2.12675e-15	arachidonate 5-lipoxygenase [Source:NCBI gene;Acc:100698983]	ko01100//Metabolic pathways;ko04726//Serotonergic synapse;ko04750//Inflammatory mediator regulation of TRP channels;ko00590//Arachidonic acid metabolism;ko01523//Antifolate resistance	GO:0005634//nucleus	GO:0004052//arachidonate 12-lipoxygenase activity;GO:0005506//iron ion binding;GO:0005509//calcium ion binding;GO:0005515//protein binding;GO:0016491//oxidoreductase activity;GO:0016702//oxidoreductase activity, acting on single donors with incorporation of molecular oxygen, incorporation of two atoms of oxygen;GO:0046872//metal ion binding;GO:0051213//dioxygenase activity	GO:0055114//oxidation-reduction process
ENSONIG00000004180	slc25a15b	1	1.33	0.97	30.1	13.68	28.59	1.1	24.1233	4.45485	3.95844e-32	6.33613e-30	mitochondrial ornithine transporter 1 [Source:NCBI gene;Acc:100705538]	-	GO:0016020//membrane;GO:0016021//integral component of membrane	-	-
ENSONIG00000004217	cps1	0	0	0	0.49	0.18	0.48	0	0.3833	8.58246	7.70537e-06	6.2894e-05	carbamoyl-phosphate synthase 1 [Source:NCBI gene;Acc:100696002]	ko01100//Metabolic pathways;ko01200//Carbon metabolism;ko01230//Biosynthesis of amino acids;ko00250//Alanine, aspartate and glutamate metabolism;ko00220//Arginine biosynthesis;ko00910//Nitrogen metabolism	-	GO:0000166//nucleotide binding;GO:0004087//carbamoyl-phosphate synthase (ammonia) activity;GO:0004088//carbamoyl-phosphate synthase (glutamine-hydrolyzing) activity;GO:0005524//ATP binding;GO:0046872//metal ion binding	GO:0000050//urea cycle;GO:0006207//'de novo' pyrimidine nucleobase biosynthetic process;GO:0006541//glutamine metabolic process;GO:0006807//nitrogen compound metabolic process;GO:0097272//ammonia homeostasis
ENSONIG00000004262	rrm1	15.1	31.84	15.65	10.58	5.58	12.15	20.8633	9.4367	-1.14462	0.000180771	0.00104078	ribonucleoside-diphosphate reductase large subunit [Source:NCBI gene;Acc:100694900]	ko01100//Metabolic pathways;ko00230//Purine metabolism;ko00983//Drug metabolism - other enzymes;ko00480//Glutathione metabolism;ko00240//Pyrimidine metabolism	-	GO:0000166//nucleotide binding;GO:0004748//ribonucleoside-diphosphate reductase activity, thioredoxin disulfide as acceptor;GO:0005524//ATP binding;GO:0016491//oxidoreductase activity	GO:0006260//DNA replication;GO:0055114//oxidation-reduction process
ENSONIG00000004366	umps	3.72	4.82	3.6	11.74	12.33	11.84	4.0467	11.97	1.56462	2.6843e-07	3.05141e-06	uridine monophosphate synthetase [Source:ZFIN;Acc:ZDB-GENE-040426-785]	ko01100//Metabolic pathways;ko00983//Drug metabolism - other enzymes;ko00240//Pyrimidine metabolism	-	GO:0003824//catalytic activity;GO:0004588//orotate phosphoribosyltransferase activity;GO:0004590//orotidine-5'-phosphate decarboxylase activity	GO:0006207//'de novo' pyrimidine nucleobase biosynthetic process;GO:0006221//pyrimidine nucleotide biosynthetic process;GO:0009116//nucleoside metabolic process;GO:0044205//'de novo' UMP biosynthetic process
ENSONIG00000004371	agpat3	10.07	9.61	9.85	16.31	15.38	17.36	9.8433	16.35	0.732072	0.00510826	0.0192958	1-acylglycerol-3-phosphate O-acyltransferase 3 [Source:NCBI gene;Acc:100701912]	ko01100//Metabolic pathways;ko04072//Phospholipase D signaling pathway;ko00564//Glycerophospholipid metabolism;ko00561//Glycerolipid metabolism	GO:0016020//membrane;GO:0016021//integral component of membrane	GO:0016746//transferase activity, transferring acyl groups	-
ENSONIG00000004755	smpd1	22.28	21.5	22.18	14.39	9.34	13.7	21.9867	12.4767	-0.817396	3.93761e-08	5.30432e-07	sphingomyelin phosphodiesterase 1 [Source:NCBI gene;Acc:100701733]	ko01100//Metabolic pathways;ko04217//Necroptosis;ko04142//Lysosome;ko04071//Sphingolipid signaling pathway;ko00600//Sphingolipid metabolism	-	GO:0004767//sphingomyelin phosphodiesterase activity;GO:0016787//hydrolase activity;GO:0016798//hydrolase activity, acting on glycosyl bonds;GO:0046872//metal ion binding	GO:0006685//sphingomyelin catabolic process;GO:0008152//metabolic process
ENSONIG00000004885	tcirg1b	106.78	143.77	106.67	217.34	283.19	218.28	119.073	239.603	1.0088	0.00110999	0.00517527	V-type proton ATPase 116 kDa subunit a [Source:NCBI gene;Acc:100698400]	ko01100//Metabolic pathways;ko05165//Human papillomavirus infection;ko04145//Phagosome;ko05152//Tuberculosis;ko05323//Rheumatoid arthritis;ko04142//Lysosome;ko00190//Oxidative phosphorylation;ko04721//Synaptic vesicle cycle;ko05120//Epithelial cell signaling in Helicobacter pylori infection;ko05110//Vibrio cholerae infection;ko04966//Collecting duct acid secretion	GO:0000220//vacuolar proton-transporting V-type ATPase, V0 domain;GO:0016020//membrane;GO:0016021//integral component of membrane;GO:0033179//proton-transporting V-type ATPase, V0 domain	GO:0015078//proton transmembrane transporter activity	GO:0006811//ion transport;GO:1902600//proton transmembrane transport
ENSONIG00000004954	dlat	18.45	20.65	14.88	29.09	26.4	33.16	17.9933	29.55	0.715696	0.0146074	0.0463946	dihydrolipoamide S-acetyltransferase (E2 component of pyruvate dehydrogenase complex) [Source:ZFIN;Acc:ZDB-GENE-030131-2921]	ko01100//Metabolic pathways;ko01200//Carbon metabolism;ko00010//Glycolysis / Gluconeogenesis;ko00620//Pyruvate metabolism;ko00020//Citrate cycle (TCA cycle)	GO:0005759//mitochondrial matrix;GO:0045254//pyruvate dehydrogenase complex	GO:0004738//pyruvate dehydrogenase activity;GO:0004742//dihydrolipoyllysine-residue acetyltransferase activity;GO:0016740//transferase activity;GO:0016746//transferase activity, transferring acyl groups;GO:0030523//dihydrolipoamide S-acyltransferase activity	GO:0006086//acetyl-CoA biosynthetic process from pyruvate;GO:0006090//pyruvate metabolic process;GO:0009583//detection of light stimulus;GO:0050908//detection of light stimulus involved in visual perception
ENSONIG00000005123	shmt2	47.56	32.35	49.46	223.33	139.62	221.33	43.1233	194.76	2.17516	1.74705e-14	6.15395e-13	serine hydroxymethyltransferase, mitochondrial [Source:NCBI gene;Acc:100690586]	ko01100//Metabolic pathways;ko01200//Carbon metabolism;ko01230//Biosynthesis of amino acids;ko00260//Glycine, serine and threonine metabolism;ko01523//Antifolate resistance;ko00630//Glyoxylate and dicarboxylate metabolism;ko00670//One carbon pool by folate	-	GO:0003824//catalytic activity;GO:0004372//glycine hydroxymethyltransferase activity;GO:0016740//transferase activity;GO:0030170//pyridoxal phosphate binding	GO:0006730//one-carbon metabolic process;GO:0019264//glycine biosynthetic process from serine;GO:0035999//tetrahydrofolate interconversion
ENSONIG00000005295	pycr1a	13.8	15.24	11.36	97.59	44.47	92.6	13.4667	78.22	2.53814	2.30438e-14	7.98789e-13	pyrroline-5-carboxylate reductase 1, mitochondrial [Source:NCBI gene;Acc:100701200]	ko01100//Metabolic pathways;ko01230//Biosynthesis of amino acids;ko00330//Arginine and proline metabolism	-	GO:0004735//pyrroline-5-carboxylate reductase activity;GO:0016491//oxidoreductase activity	GO:0006561//proline biosynthetic process;GO:0008652//cellular amino acid biosynthetic process;GO:0055114//oxidation-reduction process;GO:0055129//L-proline biosynthetic process
ENSONIG00000005593	hadhb	16.56	25.54	17.91	46.85	28.71	45.2	20.0033	40.2533	1.00887	0.00197802	0.00856394	hydroxyacyl-CoA dehydrogenase trifunctional multienzyme complex subunit beta [Source:NCBI gene;Acc:100709781]	ko01100//Metabolic pathways;ko01212//Fatty acid metabolism;ko00280//Valine, leucine and isoleucine degradation;ko00071//Fatty acid degradation;ko00062//Fatty acid elongation	-	GO:0003824//catalytic activity;GO:0016740//transferase activity;GO:0016746//transferase activity, transferring acyl groups;GO:0016747//transferase activity, transferring acyl groups other than amino-acyl groups	-
ENSONIG00000005716	got2b	44.11	70.63	40.71	107.5	145.26	113.1	51.8167	121.953	1.23484	0.000583307	0.00295509	dynein regulatory complex subunit 4 [Source:NCBI gene;Acc:100705311]	ko01100//Metabolic pathways;ko01200//Carbon metabolism;ko01230//Biosynthesis of amino acids;ko00270//Cysteine and methionine metabolism;ko00330//Arginine and proline metabolism;ko00250//Alanine, aspartate and glutamate metabolism;ko04975//Fat digestion and absorption;ko00350//Tyrosine metabolism;ko00220//Arginine biosynthesis;ko01210//2-Oxocarboxylic acid metabolism;ko00360//Phenylalanine metabol…	GO:0031514//motile cilium	GO:0003824//catalytic activity;GO:0004069//L-aspartate:2-oxoglutarate aminotransferase activity;GO:0008017//microtubule binding;GO:0008483//transaminase activity;GO:0016740//transferase activity;GO:0017137//Rab GTPase binding;GO:0030170//pyridoxal phosphate binding	GO:0006520//cellular amino acid metabolic process;GO:0009058//biosynthetic process;GO:0048870//cell motility
ENSONIG00000005924	atp6v1d	37.58	50.93	38.26	70.19	66.04	73.02	42.2567	69.75	0.723014	0.00716887	0.0256972	ATPase H+ transporting V1 subunit D [Source:ZFIN;Acc:ZDB-GENE-040426-727]	ko01100//Metabolic pathways;ko05165//Human papillomavirus infection;ko04145//Phagosome;ko05323//Rheumatoid arthritis;ko04150//mTOR signaling pathway;ko00190//Oxidative phosphorylation;ko04721//Synaptic vesicle cycle;ko05120//Epithelial cell signaling in Helicobacter pylori infection;ko05110//Vibrio cholerae infection;ko04966//Collecting duct acid secretion	-	GO:0042626//ATPase activity, coupled to transmembrane movement of substances	GO:0055085//transmembrane transport
ENSONIG00000006041	lpgat1	8.81	8.11	9.95	21.32	10.05	20.5	8.9567	17.29	0.948904	0.0153756	0.0484107	lysophosphatidylglycerol acyltransferase 1 [Source:NCBI gene;Acc:100698223]	ko00564//Glycerophospholipid metabolism	GO:0016020//membrane;GO:0016021//integral component of membrane	GO:0016746//transferase activity, transferring acyl groups	-
ENSONIG00000006249	aldh3b1	1.03	2.75	1.5	0.37	0.3	0.52	1.76	0.3967	-2.14958	0.000424409	0.00222405	aldehyde dehydrogenase family 3 member B1 [Source:NCBI gene;Acc:100700559]	ko01100//Metabolic pathways;ko00010//Glycolysis / Gluconeogenesis;ko05204//Chemical carcinogenesis;ko00980//Metabolism of xenobiotics by cytochrome P450;ko00982//Drug metabolism - cytochrome P450;ko00350//Tyrosine metabolism;ko00410//beta-Alanine metabolism;ko00340//Histidine metabolism;ko00360//Phenylalanine metabolism	-	GO:0016491//oxidoreductase activity;GO:0016620//oxidoreductase activity, acting on the aldehyde or oxo group of donors, NAD or NADP as acceptor	GO:0006081//cellular aldehyde metabolic process;GO:0055114//oxidation-reduction process
ENSONIG00000006479	cpt1cb	2.24	1.21	2.2	1.08	0.93	1.01	1.8833	1.0067	-0.903702	0.0110357	0.0368291	carnitine O-palmitoyltransferase 1, liver isoform [Source:NCBI gene;Acc:100698402]	ko04714//Thermogenesis;ko04931//Insulin resistance;ko04152//AMPK signaling pathway;ko04922//Glucagon signaling pathway;ko04920//Adipocytokine signaling pathway;ko03320//PPAR signaling pathway;ko01212//Fatty acid metabolism;ko00071//Fatty acid degradation	GO:0016020//membrane;GO:0016021//integral component of membrane	GO:0016740//transferase activity;GO:0016746//transferase activity, transferring acyl groups	-
ENSONIG00000006524	aldh16a1	5.46	8.28	6.73	19.21	20.1	17.84	6.8233	19.05	1.48124	9.92291e-08	1.23084e-06	aldehyde dehydrogenase 16 family member A1 [Source:NCBI gene;Acc:100705854]	ko01100//Metabolic pathways;ko00010//Glycolysis / Gluconeogenesis;ko00561//Glycerolipid metabolism;ko00310//Lysine degradation;ko00280//Valine, leucine and isoleucine degradation;ko00330//Arginine and proline metabolism;ko00380//Tryptophan metabolism;ko00071//Fatty acid degradation;ko00620//Pyruvate metabolism;ko00053//Ascorbate and aldarate metabolism;ko00410//beta-Alanine metabolism;ko00340//Hi…	-	GO:0016491//oxidoreductase activity;GO:0016620//oxidoreductase activity, acting on the aldehyde or oxo group of donors, NAD or NADP as acceptor	GO:0055114//oxidation-reduction process
ENSONIG00000006844	gls2b	0	0	0.16	2.99	0.22	1.93	0.0533	1.7133	5.00562	0.00027141	0.00148562	glutaminase kidney isoform, mitochondrial [Source:NCBI gene;Acc:100694977]	ko01100//Metabolic pathways;ko05206//MicroRNAs in cancer;ko04724//Glutamatergic synapse;ko04727//GABAergic synapse;ko05230//Central carbon metabolism in cancer;ko00250//Alanine, aspartate and glutamate metabolism;ko04964//Proximal tubule bicarbonate reclamation;ko00220//Arginine biosynthesis;ko00471//D-Glutamine and D-glutamate metabolism	-	GO:0004359//glutaminase activity;GO:0005515//protein binding	GO:0006541//glutamine metabolic process
ENSONIG00000006868	cers5	5.69	5.94	6.17	18.01	28.87	17.81	5.9333	21.5633	1.86167	2.33451e-07	2.69317e-06	ceramide synthase 5 [Source:NCBI gene;Acc:100695512]	ko01100//Metabolic pathways;ko04071//Sphingolipid signaling pathway;ko00600//Sphingolipid metabolism	GO:0005634//nucleus;GO:0016020//membrane;GO:0016021//integral component of membrane	GO:0003677//DNA binding	-
ENSONIG00000006959	ndufs3	24.58	31.31	22.25	42.62	38.45	44.14	26.0467	41.7367	0.680217	0.0226546	0.0666985	NADH:ubiquinone oxidoreductase core subunit S3 [Source:NCBI gene;Acc:100706427]	ko01100//Metabolic pathways;ko05010//Alzheimer disease;ko05016//Huntington disease;ko04714//Thermogenesis;ko04932//Non-alcoholic fatty liver disease (NAFLD);ko04723//Retrograde endocannabinoid signaling;ko05012//Parkinson disease;ko00190//Oxidative phosphorylation	-	GO:0008137//NADH dehydrogenase (ubiquinone) activity;GO:0016651//oxidoreductase activity, acting on NAD(P)H	GO:0055114//oxidation-reduction process
ENSONIG00000006982	hddc3	1.16	2.45	1.5	5.71	7.06	5.76	1.7033	6.1767	1.85847	0.00129454	0.00592282	HD domain containing 3 [Source:NCBI gene;Acc:100707227]	ko01100//Metabolic pathways;ko00230//Purine metabolism	-	-	-
ENSONIG00000006984	eno2	0.41	0.53	0.92	0.23	0.04	0	0.62	0.09	-2.78427	0.0295091	0.0832212	enolase 2 [Source:ZFIN;Acc:ZDB-GENE-040704-27]	ko01100//Metabolic pathways;ko01200//Carbon metabolism;ko04066//HIF-1 signaling pathway;ko01230//Biosynthesis of amino acids;ko03018//RNA degradation;ko00010//Glycolysis / Gluconeogenesis	GO:0000015//phosphopyruvate hydratase complex	GO:0000287//magnesium ion binding;GO:0004634//phosphopyruvate hydratase activity	GO:0006096//glycolytic process
ENSONIG00000007105	LPCAT1	7.14	7.9	7.54	13.41	14.23	11.32	7.5267	12.9867	0.786948	0.0109749	0.0366599	lysophosphatidylcholine acyltransferase 1 [Source:NCBI gene;Acc:100699650]	ko01100//Metabolic pathways;ko00564//Glycerophospholipid metabolism;ko00565//Ether lipid metabolism	GO:0016020//membrane;GO:0016021//integral component of membrane	GO:0005509//calcium ion binding;GO:0016746//transferase activity, transferring acyl groups	-
ENSONIG00000007196	tkta	0.32	0.06	0.27	1.3	0.63	1.23	0.2167	1.0533	2.28141	0.00870465	0.030145	transketolase a [Source:ZFIN;Acc:ZDB-GENE-130530-578]	ko01100//Metabolic pathways;ko01200//Carbon metabolism;ko01230//Biosynthesis of amino acids;ko00030//Pentose phosphate pathway	-	GO:0003824//catalytic activity	-
ENSONIG00000007216	mtr	2.37	4.76	2.53	7.51	7.79	6.58	3.22	7.2933	1.17952	0.00359551	0.0143327	5-methyltetrahydrofolate-homocysteine methyltransferase [Source:NCBI gene;Acc:100693817]	ko01100//Metabolic pathways;ko01230//Biosynthesis of amino acids;ko00270//Cysteine and methionine metabolism;ko00670//One carbon pool by folate;ko00450//Selenocompound metabolism	-	GO:0008168//methyltransferase activity;GO:0008270//zinc ion binding;GO:0008705//methionine synthase activity;GO:0016740//transferase activity;GO:0031419//cobalamin binding;GO:0046872//metal ion binding	GO:0008652//cellular amino acid biosynthetic process;GO:0009086//methionine biosynthetic process;GO:0032259//methylation;GO:0042558//pteridine-containing compound metabolic process;GO:0044237//cellular metabolic process
ENSONIG00000007229	ndufb9	15.83	38.8	15.82	72.58	61.66	71.95	23.4833	68.73	1.5493	0.000387943	0.00205128	NADH:ubiquinone oxidoreductase subunit B9 [Source:NCBI gene;Acc:100708573]	ko01100//Metabolic pathways;ko05010//Alzheimer disease;ko05016//Huntington disease;ko04714//Thermogenesis;ko04932//Non-alcoholic fatty liver disease (NAFLD);ko04723//Retrograde endocannabinoid signaling;ko05012//Parkinson disease;ko00190//Oxidative phosphorylation	GO:0005739//mitochondrion	-	GO:0006120//mitochondrial electron transport, NADH to ubiquinone
ENSONIG00000007292	fasn	0.16	0.11	0.22	1.38	3.81	1.3	0.1633	2.1633	3.72736	4.66258e-09	7.34972e-08	fatty acid synthase [Source:ZFIN;Acc:ZDB-GENE-030131-7802]	ko01100//Metabolic pathways;ko04910//Insulin signaling pathway;ko04152//AMPK signaling pathway;ko01212//Fatty acid metabolism;ko00061//Fatty acid biosynthesis	-	GO:0003824//catalytic activity;GO:0004312//fatty acid synthase activity;GO:0016491//oxidoreductase activity;GO:0016740//transferase activity;GO:0016788//hydrolase activity, acting on ester bonds;GO:0031177//phosphopantetheine binding	GO:0009058//biosynthetic process;GO:0055114//oxidation-reduction process;GO:0061959//response to (R)-carnitine
ENSONIG00000007498	eno3	334.66	247.91	320.94	162.71	160.98	167.57	301.17	163.753	-0.879054	1.30415e-07	1.58426e-06	enolase 3, (beta, muscle) [Source:ZFIN;Acc:ZDB-GENE-031006-5]	ko01100//Metabolic pathways;ko01200//Carbon metabolism;ko04066//HIF-1 signaling pathway;ko01230//Biosynthesis of amino acids;ko03018//RNA degradation;ko00010//Glycolysis / Gluconeogenesis	GO:0000015//phosphopyruvate hydratase complex	GO:0000287//magnesium ion binding;GO:0004634//phosphopyruvate hydratase activity	GO:0006096//glycolytic process
ENSONIG00000008021	aldh2.2	7.48	12.42	9.03	5.42	2.53	5.28	9.6433	4.41	-1.12875	0.000131499	0.000790121	aldehyde dehydrogenase 2 family member, tandem duplicate 2 [Source:ZFIN;Acc:ZDB-GENE-030326-5]	ko01100//Metabolic pathways;ko00010//Glycolysis / Gluconeogenesis;ko00561//Glycerolipid metabolism;ko00310//Lysine degradation;ko00280//Valine, leucine and isoleucine degradation;ko00330//Arginine and proline metabolism;ko00380//Tryptophan metabolism;ko00071//Fatty acid degradation;ko00620//Pyruvate metabolism;ko00053//Ascorbate and aldarate metabolism;ko00410//beta-Alanine metabolism;ko00340//Hi…	-	GO:0016491//oxidoreductase activity;GO:0016620//oxidoreductase activity, acting on the aldehyde or oxo group of donors, NAD or NADP as acceptor	GO:0055114//oxidation-reduction process
ENSONIG00000008058	SLC6A20	0.32	0.72	0.25	3.74	5.92	2.94	0.43	4.2	3.28798	2.14358e-08	3.02421e-07	solute carrier family 6 member 20 [Source:NCBI gene;Acc:100696091]	-	GO:0005887//integral component of plasma membrane;GO:0016020//membrane;GO:0016021//integral component of membrane	GO:0005328//neurotransmitter:sodium symporter activity;GO:0015293//symporter activity	GO:0006836//neurotransmitter transport;GO:0055085//transmembrane transport
ENSONIG00000008131	pck2	1.82	3.03	1.99	22.71	12.96	22.35	2.28	19.34	3.08448	7.23551e-18	3.72364e-16	phosphoenolpyruvate carboxykinase 2 (mitochondrial) [Source:ZFIN;Acc:ZDB-GENE-040426-2266]	ko01100//Metabolic pathways;ko04151//PI3K-Akt signaling pathway;ko04910//Insulin signaling pathway;ko04931//Insulin resistance;ko04068//FoxO signaling pathway;ko04152//AMPK signaling pathway;ko04922//Glucagon signaling pathway;ko04920//Adipocytokine signaling pathway;ko03320//PPAR signaling pathway;ko00010//Glycolysis / Gluconeogenesis;ko00620//Pyruvate metabolism;ko04964//Proximal tubule bicarbo…	-	GO:0004611//phosphoenolpyruvate carboxykinase activity;GO:0004613//phosphoenolpyruvate carboxykinase (GTP) activity;GO:0005525//GTP binding;GO:0017076//purine nucleotide binding	GO:0006094//gluconeogenesis
ENSONIG00000008491	shmt1	4.13	13.16	6.16	4.21	1.75	3.95	7.8167	3.3033	-1.24263	0.00277957	0.0114926	serine hydroxymethyltransferase 1 (soluble) [Source:ZFIN;Acc:ZDB-GENE-040426-1558]	ko01100//Metabolic pathways;ko01200//Carbon metabolism;ko01230//Biosynthesis of amino acids;ko00260//Glycine, serine and threonine metabolism;ko01523//Antifolate resistance;ko00630//Glyoxylate and dicarboxylate metabolism;ko00670//One carbon pool by folate	GO:0005634//nucleus;GO:0005829//cytosol	GO:0003824//catalytic activity;GO:0004372//glycine hydroxymethyltransferase activity;GO:0016740//transferase activity;GO:0030170//pyridoxal phosphate binding	GO:0006730//one-carbon metabolic process;GO:0019264//glycine biosynthetic process from serine;GO:0035999//tetrahydrofolate interconversion
ENSONIG00000008590	pde11a	0.03	0	0.12	0.24	0.9	0.21	0.05	0.45	3.16993	0.00572734	0.0212907	phosphodiesterase 11A [Source:NCBI gene;Acc:100693349]	ko01100//Metabolic pathways;ko04934//Cushing syndrome;ko00230//Purine metabolism;ko05032//Morphine addiction	-	GO:0004114//3',5'-cyclic-nucleotide phosphodiesterase activity;GO:0005515//protein binding;GO:0008081//phosphoric diester hydrolase activity;GO:0016787//hydrolase activity;GO:0046872//metal ion binding	GO:0007165//signal transduction
ENSONIG00000008600	agps	8.52	11.12	8.49	26.91	34.93	29.55	9.3767	30.4633	1.69993	2.46083e-09	4.10497e-08	alkylglycerone phosphate synthase [Source:NCBI gene;Acc:100696533]	ko01100//Metabolic pathways;ko04146//Peroxisome;ko00565//Ether lipid metabolism	GO:0005777//peroxisome	GO:0003824//catalytic activity;GO:0008609//alkylglycerone-phosphate synthase activity;GO:0016491//oxidoreductase activity;GO:0016740//transferase activity;GO:0050660//flavin adenine dinucleotide binding;GO:0071949//FAD binding	GO:0006629//lipid metabolic process;GO:0008610//lipid biosynthetic process;GO:0008611//ether lipid biosynthetic process;GO:0055114//oxidation-reduction process
ENSONIG00000008620	dhtkd1	1.95	1.94	1.23	5.27	1.9	5.11	1.7067	4.0933	1.26209	0.0190772	0.0579287	dehydrogenase E1 and transketolase domain containing 1 [Source:NCBI gene;Acc:100705674]	ko01100//Metabolic pathways;ko00310//Lysine degradation;ko00380//Tryptophan metabolism	-	GO:0004591//oxoglutarate dehydrogenase (succinyl-transferring) activity;GO:0016624//oxidoreductase activity, acting on the aldehyde or oxo group of donors, disulfide as acceptor;GO:0030976//thiamine pyrophosphate binding	GO:0006099//tricarboxylic acid cycle;GO:0055114//oxidation-reduction process
ENSONIG00000008625	ATP5MC2	231.4	295.4	219.16	384.24	407.34	380	248.653	390.527	0.651285	0.0249056	0.0721353	ATP synthase membrane subunit c locus 3 [Source:NCBI gene;Acc:100698942]	ko01100//Metabolic pathways;ko05010//Alzheimer disease;ko05016//Huntington disease;ko04714//Thermogenesis;ko05012//Parkinson disease;ko00190//Oxidative phosphorylation	GO:0016020//membrane;GO:0016021//integral component of membrane;GO:0033177//proton-transporting two-sector ATPase complex, proton-transporting domain;GO:0045263//proton-transporting ATP synthase complex, coupling factor F(o)	GO:0008289//lipid binding;GO:0015078//proton transmembrane transporter activity	GO:0006811//ion transport;GO:0015986//ATP synthesis coupled proton transport;GO:1902600//proton transmembrane transport
ENSONIG00000008683	asl	1.59	0.47	0.76	7.34	1.35	4.67	0.94	4.4533	2.24415	0.00568553	0.0211461	argininosuccinate lyase [Source:ZFIN;Acc:ZDB-GENE-040426-1152]	ko01100//Metabolic pathways;ko01230//Biosynthesis of amino acids;ko00250//Alanine, aspartate and glutamate metabolism;ko00220//Arginine biosynthesis	-	GO:0003824//catalytic activity;GO:0004056//argininosuccinate lyase activity	GO:0042450//arginine biosynthetic process via ornithine
ENSONIG00000008779	phgdh	0.43	0.42	0.47	53.76	16.89	63.14	0.44	44.5967	6.66329	3.18264e-36	6.79244e-34	phosphoglycerate dehydrogenase [Source:NCBI gene;Acc:100697876]	ko01100//Metabolic pathways;ko01200//Carbon metabolism;ko01230//Biosynthesis of amino acids;ko00270//Cysteine and methionine metabolism;ko00260//Glycine, serine and threonine metabolism	-	GO:0004617//phosphoglycerate dehydrogenase activity;GO:0016491//oxidoreductase activity;GO:0016616//oxidoreductase activity, acting on the CH-OH group of donors, NAD or NADP as acceptor;GO:0051287//NAD binding	GO:0006564//L-serine biosynthetic process;GO:0008652//cellular amino acid biosynthetic process;GO:0055114//oxidation-reduction process
ENSONIG00000008843	cers6	2.07	2.31	3.16	9.99	5.85	11.34	2.5133	9.06	1.84991	1.16289e-07	1.4278e-06	ceramide synthase 6 [Source:NCBI gene;Acc:100700285]	ko01100//Metabolic pathways;ko04071//Sphingolipid signaling pathway;ko00600//Sphingolipid metabolism	GO:0005634//nucleus;GO:0016020//membrane;GO:0016021//integral component of membrane	GO:0003677//DNA binding	-
ENSONIG00000009062	slc6a9	3.67	3.1	3.98	23.22	18.27	22.23	3.5833	21.24	2.56741	3.3984e-42	1.12091e-39	solute carrier family 6 member 9 [Source:NCBI gene;Acc:100693910]	ko04721//Synaptic vesicle cycle	GO:0005887//integral component of plasma membrane;GO:0016020//membrane;GO:0016021//integral component of membrane	GO:0005283//amino acid:sodium symporter activity;GO:0005328//neurotransmitter:sodium symporter activity;GO:0015187//glycine transmembrane transporter activity;GO:0015293//symporter activity	GO:0003333//amino acid transmembrane transport;GO:0006836//neurotransmitter transport;GO:0007626//locomotory behavior;GO:0015816//glycine transport;GO:0055085//transmembrane transport;GO:0060080//inhibitory postsynaptic potential;GO:0060092//regulation of synaptic transmission, glycinergic;GO:1903825//organic acid transmembrane transport
ENSONIG00000009093	zgc:103759	1.12	1.18	0.97	3.54	3.25	4.69	1.09	3.8267	1.81176	0.00475182	0.0181525	nudix hydrolase 16 [Source:NCBI gene;Acc:100706292]	ko01100//Metabolic pathways;ko00230//Purine metabolism;ko03018//RNA degradation	-	GO:0016787//hydrolase activity	-
ENSONIG00000009144	atp6v1ba	58.32	64.35	56.85	122.74	153.18	126.26	59.84	134.06	1.1637	1.17659e-05	9.19023e-05	ATPase, H+ transporting, lysosomal, V1 subunit B, member a [Source:ZFIN;Acc:ZDB-GENE-030711-3]	ko01100//Metabolic pathways;ko05165//Human papillomavirus infection;ko04145//Phagosome;ko05323//Rheumatoid arthritis;ko04150//mTOR signaling pathway;ko00190//Oxidative phosphorylation;ko04721//Synaptic vesicle cycle;ko05120//Epithelial cell signaling in Helicobacter pylori infection;ko05110//Vibrio cholerae infection;ko04966//Collecting duct acid secretion	GO:0033180//proton-transporting V-type ATPase, V1 domain	GO:0005524//ATP binding	GO:0006811//ion transport;GO:0046034//ATP metabolic process;GO:1902600//proton transmembrane transport
ENSONIG00000009225	SDHB	2.79	0.83	1.01	12.15	5	11.06	1.5433	9.4033	2.60712	6.72603e-05	0.000438118	succinate dehydrogenase complex iron sulfur subunit B [Source:HGNC Symbol;Acc:HGNC:10681]	ko01100//Metabolic pathways;ko05010//Alzheimer disease;ko05016//Huntington disease;ko04714//Thermogenesis;ko04932//Non-alcoholic fatty liver disease (NAFLD);ko05012//Parkinson disease;ko01200//Carbon metabolism;ko00190//Oxidative phosphorylation;ko00020//Citrate cycle (TCA cycle)	GO:0005739//mitochondrion;GO:0005743//mitochondrial inner membrane	GO:0008177//succinate dehydrogenase (ubiquinone) activity;GO:0009055//electron transfer activity;GO:0016491//oxidoreductase activity;GO:0046872//metal ion binding;GO:0051536//iron-sulfur cluster binding;GO:0051537//2 iron, 2 sulfur cluster binding;GO:0051538//3 iron, 4 sulfur cluster binding;GO:0051539//4 iron, 4 sulfur cluster binding	GO:0006099//tricarboxylic acid cycle;GO:0022900//electron transport chain;GO:0055114//oxidation-reduction process
ENSONIG00000009230	atp6v1h	27.73	41.83	27.47	65.42	81.68	67.89	32.3433	71.6633	1.14777	8.35861e-05	0.000531111	ATPase H+ transporting V1 subunit H [Source:NCBI gene;Acc:100709654]	ko01100//Metabolic pathways;ko05165//Human papillomavirus infection;ko04145//Phagosome;ko05152//Tuberculosis;ko05323//Rheumatoid arthritis;ko04150//mTOR signaling pathway;ko04142//Lysosome;ko00190//Oxidative phosphorylation;ko04721//Synaptic vesicle cycle;ko05120//Epithelial cell signaling in Helicobacter pylori infection;ko05110//Vibrio cholerae infection	GO:0000221//vacuolar proton-transporting V-type ATPase, V1 domain	GO:0046961//proton-transporting ATPase activity, rotational mechanism	GO:0006811//ion transport;GO:0030282//bone mineralization;GO:0043473//pigmentation;GO:0048069//eye pigmentation;GO:0060041//retina development in camera-type eye;GO:0060348//bone development;GO:0061075//positive regulation of neural retina development;GO:1902600//proton transmembrane transport
ENSONIG00000009338	gpt2l	8.36	10.68	10.45	56.55	21.1	59.85	9.83	45.8333	2.22113	3.98951e-08	5.36565e-07	alanine aminotransferase 2-like [Source:NCBI gene;Acc:100690242]	ko01100//Metabolic pathways;ko01200//Carbon metabolism;ko01230//Biosynthesis of amino acids;ko00250//Alanine, aspartate and glutamate metabolism;ko00220//Arginine biosynthesis;ko01210//2-Oxocarboxylic acid metabolism	-	GO:0003824//catalytic activity;GO:0030170//pyridoxal phosphate binding	GO:0009058//biosynthetic process
ENSONIG00000009405	cdipt	9.19	8.08	9.12	14.59	16.05	16.39	8.7967	15.6767	0.83359	0.0218807	0.0648321	CDP-diacylglycerol--inositol 3-phosphatidyltransferase [Source:NCBI gene;Acc:100694134]	ko01100//Metabolic pathways;ko04070//Phosphatidylinositol signaling system;ko00564//Glycerophospholipid metabolism;ko00562//Inositol phosphate metabolism	GO:0016020//membrane;GO:0016021//integral component of membrane	GO:0003881//CDP-diacylglycerol-inositol 3-phosphatidyltransferase activity;GO:0016740//transferase activity;GO:0016780//phosphotransferase activity, for other substituted phosphate groups	GO:0002088//lens development in camera-type eye;GO:0006629//lipid metabolic process;GO:0006661//phosphatidylinositol biosynthetic process;GO:0007420//brain development;GO:0008654//phospholipid biosynthetic process;GO:0010842//retina layer formation;GO:0034976//response to endoplasmic reticulum stress;GO:0044255//cellular lipid metabolic process;GO:0060219//camera-type eye photoreceptor cell diffe…
ENSONIG00000009492	cox15	7.51	8.62	7.33	14.41	31.68	13.7	7.82	19.93	1.3497	0.00656799	0.0238975	cytochrome c oxidase assembly homolog 15 (yeast) [Source:ZFIN;Acc:ZDB-GENE-040426-955]	ko01100//Metabolic pathways;ko04714//Thermogenesis;ko00190//Oxidative phosphorylation;ko00860//Porphyrin and chlorophyll metabolism	GO:0016020//membrane;GO:0016021//integral component of membrane	GO:0016627//oxidoreductase activity, acting on the CH-CH group of donors	GO:0006784//heme a biosynthetic process;GO:0055114//oxidation-reduction process
ENSONIG00000009607	ggt5a	11.47	2.06	13.07	0.56	0.74	0.4	8.8667	0.5667	-3.96782	7.60752e-10	1.3732e-08	glutathione hydrolase 5 proenzyme [Source:NCBI gene;Acc:100699923]	ko01100//Metabolic pathways;ko00480//Glutathione metabolism;ko00590//Arachidonic acid metabolism;ko00430//Taurine and hypotaurine metabolism	GO:0016020//membrane;GO:0016021//integral component of membrane	GO:0036374//glutathione hydrolase activity	GO:0006508//proteolysis;GO:0006751//glutathione catabolic process
ENSONIG00000009651	adka	12.14	23.43	12.27	61.32	59.04	61.26	15.9467	60.54	1.92463	1.17207e-08	1.72865e-07	adenosine kinase [Source:NCBI gene;Acc:100693415]	ko01100//Metabolic pathways;ko00230//Purine metabolism	-	GO:0004001//adenosine kinase activity;GO:0016773//phosphotransferase activity, alcohol group as acceptor	GO:0006166//purine ribonucleoside salvage;GO:0006167//AMP biosynthetic process
ENSONIG00000009672	agpat5	11.99	13.5	12.9	32.67	22.66	34.15	12.7967	29.8267	1.22083	1.22556e-07	1.49883e-06	1-acylglycerol-3-phosphate O-acyltransferase 5 [Source:NCBI gene;Acc:100695011]	ko01100//Metabolic pathways;ko04072//Phospholipase D signaling pathway;ko00564//Glycerophospholipid metabolism;ko00561//Glycerolipid metabolism	GO:0016020//membrane;GO:0016021//integral component of membrane	GO:0016746//transferase activity, transferring acyl groups	-
ENSONIG00000009803	glula	3.65	12.33	4.36	0.29	0.15	0.65	6.78	0.3633	-4.22192	8.50396e-12	2.05921e-10	glutamate-ammonia ligase (glutamine synthase) a [Source:ZFIN;Acc:ZDB-GENE-030131-688]	ko01100//Metabolic pathways;ko04217//Necroptosis;ko04724//Glutamatergic synapse;ko04727//GABAergic synapse;ko01230//Biosynthesis of amino acids;ko00250//Alanine, aspartate and glutamate metabolism;ko00630//Glyoxylate and dicarboxylate metabolism;ko00220//Arginine biosynthesis;ko00910//Nitrogen metabolism	-	GO:0000166//nucleotide binding;GO:0003824//catalytic activity;GO:0004356//glutamate-ammonia ligase activity;GO:0005524//ATP binding;GO:0016874//ligase activity	GO:0006542//glutamine biosynthetic process;GO:0006807//nitrogen compound metabolic process
ENSONIG00000009986	pde4ba	441.83	389.46	444.03	134.6	143.46	157.1	425.107	145.053	-1.55124	3.95545e-21	2.75981e-19	cAMP-specific 3',5'-cyclic phosphodiesterase 4B [Source:NCBI gene;Acc:100692702]	ko01100//Metabolic pathways;ko04024//cAMP signaling pathway;ko00230//Purine metabolism;ko04928//Parathyroid hormone synthesis, secretion and action;ko05032//Morphine addiction	-	GO:0004114//3',5'-cyclic-nucleotide phosphodiesterase activity;GO:0008081//phosphoric diester hydrolase activity;GO:0016787//hydrolase activity;GO:0046872//metal ion binding	GO:0007165//signal transduction
ENSONIG00000010015	ptgs2b	22.99	6.68	20.59	5.26	3.26	7.73	16.7533	5.4167	-1.62897	0.000178501	0.00103017	prostaglandin-endoperoxide synthase 2b [Source:ZFIN;Acc:ZDB-GENE-041014-323]	ko01100//Metabolic pathways;ko05200//Pathways in cancer;ko05165//Human papillomavirus infection;ko05010//Alzheimer disease;ko05163//Human cytomegalovirus infection;ko04064//NF-kappa B signaling pathway;ko05167//Kaposi sarcoma-associated herpesvirus infection;ko05140//Leishmaniasis;ko05206//MicroRNAs in cancer;ko04921//Oxytocin signaling pathway;ko04723//Retrograde endocannabinoid signaling;ko0462…	-	GO:0004601//peroxidase activity;GO:0004666//prostaglandin-endoperoxide synthase activity;GO:0020037//heme binding	GO:0001516//prostaglandin biosynthetic process;GO:0006954//inflammatory response;GO:0006979//response to oxidative stress;GO:0008217//regulation of blood pressure;GO:0019371//cyclooxygenase pathway;GO:0055114//oxidation-reduction process;GO:0071407//cellular response to organic cyclic compound;GO:0098869//cellular oxidant detoxification
ENSONIG00000010031	acsl3b	43.46	34.17	40.12	24.59	17.25	23.98	39.25	21.94	-0.839129	2.12457e-08	2.99933e-07	acyl-CoA synthetase long chain family member 3b [Source:ZFIN;Acc:ZDB-GENE-030131-492]	ko01100//Metabolic pathways;ko04714//Thermogenesis;ko04146//Peroxisome;ko04920//Adipocytokine signaling pathway;ko03320//PPAR signaling pathway;ko01212//Fatty acid metabolism;ko04216//Ferroptosis;ko00071//Fatty acid degradation;ko00061//Fatty acid biosynthesis	GO:0016020//membrane;GO:0016021//integral component of membrane	GO:0003824//catalytic activity	-
ENSONIG00000010044	acsbg2	13.07	13.48	13.35	29.04	30.66	30.99	13.3	30.23	1.18455	5.88601e-08	7.65428e-07	acyl-CoA synthetase bubblegum family member 2 [Source:NCBI gene;Acc:100695390]	ko01100//Metabolic pathways;ko04920//Adipocytokine signaling pathway;ko03320//PPAR signaling pathway;ko01212//Fatty acid metabolism;ko00071//Fatty acid degradation;ko00061//Fatty acid biosynthesis	-	GO:0003824//catalytic activity	-
ENSONIG00000010179	ALDH18A1	8.38	11.95	9.66	24.45	20.32	25.75	9.9967	23.5067	1.23355	3.33494e-07	3.7021e-06	aldehyde dehydrogenase 18 family member A1 [Source:HGNC Symbol;Acc:HGNC:9722]	ko01100//Metabolic pathways;ko01230//Biosynthesis of amino acids;ko00330//Arginine and proline metabolism	GO:0005737//cytoplasm;GO:0005739//mitochondrion	GO:0000166//nucleotide binding;GO:0003824//catalytic activity;GO:0004349//glutamate 5-kinase activity;GO:0004350//glutamate-5-semialdehyde dehydrogenase activity;GO:0005524//ATP binding;GO:0016301//kinase activity;GO:0016491//oxidoreductase activity;GO:0016620//oxidoreductase activity, acting on the aldehyde or oxo group of donors, NAD or NADP as acceptor;GO:0016740//transferase activity	GO:0006561//proline biosynthetic process;GO:0008652//cellular amino acid biosynthetic process;GO:0016310//phosphorylation;GO:0055114//oxidation-reduction process;GO:0055129//L-proline biosynthetic process
ENSONIG00000010305	ndufa9a	30.85	27.87	29.9	51.47	51.1	53.29	29.54	51.9533	0.814546	0.000643413	0.00322358	NADH:ubiquinone oxidoreductase subunit A9a [Source:ZFIN;Acc:ZDB-GENE-050320-20]	ko01100//Metabolic pathways;ko05010//Alzheimer disease;ko05016//Huntington disease;ko04714//Thermogenesis;ko04932//Non-alcoholic fatty liver disease (NAFLD);ko04723//Retrograde endocannabinoid signaling;ko05012//Parkinson disease;ko00190//Oxidative phosphorylation	-	-	-
ENSONIG00000010324	atp6v1e1a	1.12	1.32	1	6.19	2.21	5.7	1.1467	4.7	2.03521	0.00221352	0.00943344	ATPase H+ transporting V1 subunit E1a [Source:ZFIN;Acc:ZDB-GENE-041212-51]	ko01100//Metabolic pathways;ko05165//Human papillomavirus infection;ko04145//Phagosome;ko05323//Rheumatoid arthritis;ko04150//mTOR signaling pathway;ko00190//Oxidative phosphorylation;ko04721//Synaptic vesicle cycle;ko05120//Epithelial cell signaling in Helicobacter pylori infection;ko05110//Vibrio cholerae infection;ko04966//Collecting duct acid secretion	GO:0033178//proton-transporting two-sector ATPase complex, catalytic domain	GO:0046961//proton-transporting ATPase activity, rotational mechanism	GO:1902600//proton transmembrane transport
ENSONIG00000010333	agk	4.74	6.16	6.17	26.28	21.04	23.64	5.69	23.6533	2.05554	8.22004e-18	4.22033e-16	acylglycerol kinase [Source:NCBI gene;Acc:100700196]	ko01100//Metabolic pathways;ko00561//Glycerolipid metabolism	-	GO:0003951//NAD+ kinase activity;GO:0016301//kinase activity	GO:0016310//phosphorylation
ENSONIG00000010941	slc15a4	27.01	24.66	26.43	50.5	64.92	46.42	26.0333	53.9467	1.05117	0.000554898	0.00282497	solute carrier family 15 member 4 [Source:NCBI gene;Acc:100697150]	-	GO:0016020//membrane;GO:0016021//integral component of membrane	GO:0022857//transmembrane transporter activity	GO:0006857//oligopeptide transport;GO:0055085//transmembrane transport
ENSONIG00000011000	pycr3	0.98	1.58	1.03	5.87	7.54	4.83	1.1967	6.08	2.34505	1.42031e-05	0.000108855	pyrroline-5-carboxylate reductase 3 [Source:NCBI gene;Acc:100690220]	ko01100//Metabolic pathways;ko01230//Biosynthesis of amino acids;ko00330//Arginine and proline metabolism	-	GO:0004735//pyrroline-5-carboxylate reductase activity;GO:0016491//oxidoreductase activity	GO:0006561//proline biosynthetic process;GO:0008652//cellular amino acid biosynthetic process;GO:0055114//oxidation-reduction process;GO:0055129//L-proline biosynthetic process
ENSONIG00000011085	slc7a5	41.08	47.57	38.94	281.75	200.78	317.02	42.53	266.517	2.64767	5.26923e-44	1.94417e-41	solute carrier family 7 member 5 [Source:ZFIN;Acc:ZDB-GENE-080818-4]	ko04150//mTOR signaling pathway;ko05230//Central carbon metabolism in cancer	GO:0016020//membrane;GO:0016021//integral component of membrane	GO:0022857//transmembrane transporter activity	GO:0006865//amino acid transport;GO:0055085//transmembrane transport
ENSONIG00000011397	acads	8.51	9.95	9.14	14.93	34.1	17.43	9.2	22.1533	1.26782	0.0071882	0.025758	acyl-CoA dehydrogenase short chain [Source:ZFIN;Acc:ZDB-GENE-040808-64]	ko01100//Metabolic pathways;ko01200//Carbon metabolism;ko01212//Fatty acid metabolism;ko00280//Valine, leucine and isoleucine degradation;ko00071//Fatty acid degradation;ko00640//Propanoate metabolism;ko00410//beta-Alanine metabolism;ko00650//Butanoate metabolism	-	GO:0003995//acyl-CoA dehydrogenase activity;GO:0016491//oxidoreductase activity;GO:0016627//oxidoreductase activity, acting on the CH-CH group of donors;GO:0050660//flavin adenine dinucleotide binding	GO:0055114//oxidation-reduction process
ENSONIG00000011599	hmgcs1	7.36	10.12	8.01	73.39	96.36	73.62	8.4967	81.1233	3.25515	8.95979e-30	1.24233e-27	hydroxymethylglutaryl-CoA synthase, cytoplasmic [Source:NCBI gene;Acc:100712075]	ko01100//Metabolic pathways;ko03320//PPAR signaling pathway;ko00280//Valine, leucine and isoleucine degradation;ko00650//Butanoate metabolism;ko00900//Terpenoid backbone biosynthesis;ko00072//Synthesis and degradation of ketone bodies	-	GO:0003824//catalytic activity;GO:0004421//hydroxymethylglutaryl-CoA synthase activity;GO:0016740//transferase activity	GO:0006629//lipid metabolic process;GO:0006694//steroid biosynthetic process;GO:0008202//steroid metabolic process;GO:0008299//isoprenoid biosynthetic process;GO:0014003//oligodendrocyte development;GO:0014033//neural crest cell differentiation;GO:0016126//sterol biosynthetic process;GO:0048703//embryonic viscerocranium morphogenesis
ENSONIG00000011764	entpd4	9.9	9.49	10.02	15	14.79	16.19	9.8033	15.3267	0.6447	0.0183077	0.0559511	ectonucleoside triphosphate diphosphohydrolase 4 [Source:NCBI gene;Acc:100707381]	ko01100//Metabolic pathways;ko00230//Purine metabolism;ko04142//Lysosome;ko00240//Pyrimidine metabolism	GO:0016020//membrane;GO:0016021//integral component of membrane	GO:0000166//nucleotide binding;GO:0005524//ATP binding;GO:0016787//hydrolase activity	-
ENSONIG00000011770	gda	0	0	0	8.02	1.44	9.31	0	6.2567	12.6112	1.90756e-11	4.37572e-10	guanine deaminase [Source:ZFIN;Acc:ZDB-GENE-050522-434]	ko01100//Metabolic pathways;ko00230//Purine metabolism	-	GO:0008270//zinc ion binding;GO:0008892//guanine deaminase activity;GO:0016787//hydrolase activity;GO:0016810//hydrolase activity, acting on carbon-nitrogen (but not peptide) bonds;GO:0046872//metal ion binding	GO:0006147//guanine catabolic process
ENSONIG00000011828	nudt5	9.84	9.83	7.32	45.3	32.67	38.67	8.9967	38.88	2.11157	3.66827e-14	1.22476e-12	nudix (nucleoside diphosphate linked moiety X)-type motif 5 [Source:ZFIN;Acc:ZDB-GENE-040625-63]	ko01100//Metabolic pathways;ko00230//Purine metabolism	-	GO:0016787//hydrolase activity	-
ENSONIG00000012002	idh3g	15.44	17.48	14.64	38.08	42.99	42.93	15.8533	41.3333	1.38252	7.16812e-09	1.09504e-07	isocitrate dehydrogenase (NAD(+)) 3 non-catalytic subunit gamma [Source:ZFIN;Acc:ZDB-GENE-050417-435]	ko01100//Metabolic pathways;ko01200//Carbon metabolism;ko01230//Biosynthesis of amino acids;ko00020//Citrate cycle (TCA cycle);ko01210//2-Oxocarboxylic acid metabolism	GO:0005739//mitochondrion	GO:0000287//magnesium ion binding;GO:0004449//isocitrate dehydrogenase (NAD+) activity;GO:0016616//oxidoreductase activity, acting on the CH-OH group of donors, NAD or NADP as acceptor;GO:0051287//NAD binding	GO:0006099//tricarboxylic acid cycle;GO:0055114//oxidation-reduction process
ENSONIG00000012150	akt1	19.56	15.96	18.12	37.18	45.6	38.64	17.88	40.4733	1.17862	3.59021e-05	0.000248982	AKT serine/threonine kinase 1 [Source:NCBI gene;Acc:100705233]	ko05200//Pathways in cancer;ko05168//Herpes simplex infection;ko04151//PI3K-Akt signaling pathway;ko05169//Epstein-Barr virus infection;ko05165//Human papillomavirus infection;ko05152//Tuberculosis;ko05166//HTLV-I infection;ko04010//MAPK signaling pathway;ko05010//Alzheimer disease;ko05170//Human immunodeficiency virus 1 infection;ko05163//Human cytomegalovirus infection;ko04015//Rap1 signaling p…	-	GO:0000166//nucleotide binding;GO:0004672//protein kinase activity;GO:0004674//protein serine/threonine kinase activity;GO:0005524//ATP binding;GO:0016301//kinase activity;GO:0016740//transferase activity	GO:0006468//protein phosphorylation;GO:0016310//phosphorylation;GO:0043491//protein kinase B signaling
ENSONIG00000012373	tktb	90.7	122.27	86.51	207.12	225.77	209.77	99.8267	214.22	1.1016	2.93202e-05	0.000207568	transketolase b [Source:ZFIN;Acc:ZDB-GENE-030909-13]	ko01100//Metabolic pathways;ko01200//Carbon metabolism;ko01230//Biosynthesis of amino acids;ko00030//Pentose phosphate pathway	-	GO:0003824//catalytic activity	-
ENSONIG00000012682	ndufs7	31.37	37.37	31.83	56.07	44.6	53.71	33.5233	51.46	0.618286	0.0178266	0.0547191	NADH:ubiquinone oxidoreductase core subunit S7 [Source:NCBI gene;Acc:100693446]	ko01100//Metabolic pathways;ko05010//Alzheimer disease;ko05016//Huntington disease;ko04714//Thermogenesis;ko04932//Non-alcoholic fatty liver disease (NAFLD);ko04723//Retrograde endocannabinoid signaling;ko05012//Parkinson disease;ko00190//Oxidative phosphorylation	-	GO:0008137//NADH dehydrogenase (ubiquinone) activity;GO:0046872//metal ion binding;GO:0048038//quinone binding;GO:0051536//iron-sulfur cluster binding;GO:0051539//4 iron, 4 sulfur cluster binding	GO:0055114//oxidation-reduction process
ENSONIG00000012850	npr2	5.86	6.39	5.7	13.9	13.21	12.49	5.9833	13.2	1.14152	8.82076e-07	8.87744e-06	atrial natriuretic peptide receptor 2 [Source:NCBI gene;Acc:100699899]	ko01100//Metabolic pathways;ko04022//cGMP - PKG signaling pathway;ko04921//Oxytocin signaling pathway;ko00230//Purine metabolism;ko04270//Vascular smooth muscle contraction	GO:0016020//membrane;GO:0016021//integral component of membrane	GO:0000166//nucleotide binding;GO:0003824//catalytic activity;GO:0004383//guanylate cyclase activity;GO:0004655//porphobilinogen synthase activity;GO:0004672//protein kinase activity;GO:0005524//ATP binding;GO:0016829//lyase activity;GO:0016849//phosphorus-oxygen lyase activity;GO:0046872//metal ion binding	GO:0006182//cGMP biosynthetic process;GO:0006468//protein phosphorylation;GO:0006779//porphyrin-containing compound biosynthetic process;GO:0009190//cyclic nucleotide biosynthetic process;GO:0033014//tetrapyrrole biosynthetic process;GO:0035556//intracellular signal transduction;GO:0060038//cardiac muscle cell proliferation
ENSONIG00000013255	acat2	1.55	2.15	1.26	7.03	7.05	7.07	1.6533	7.05	2.09225	3.53149e-07	3.89448e-06	acetyl-CoA acetyltransferase 2 [Source:ZFIN;Acc:ZDB-GENE-990714-22]	ko01100//Metabolic pathways;ko01200//Carbon metabolism;ko00310//Lysine degradation;ko01212//Fatty acid metabolism;ko00280//Valine, leucine and isoleucine degradation;ko00380//Tryptophan metabolism;ko00071//Fatty acid degradation;ko00620//Pyruvate metabolism;ko00630//Glyoxylate and dicarboxylate metabolism;ko00640//Propanoate metabolism;ko00650//Butanoate metabolism;ko00900//Terpenoid backbone bio…	-	GO:0003824//catalytic activity;GO:0016740//transferase activity;GO:0016746//transferase activity, transferring acyl groups;GO:0016747//transferase activity, transferring acyl groups other than amino-acyl groups	-
ENSONIG00000013353	dguok	0.83	1.2	1.14	8.79	6.82	6.91	1.0567	7.5067	2.82865	7.9489e-11	1.68326e-09	deoxycytidine kinase [Source:NCBI gene;Acc:100705170]	ko01100//Metabolic pathways;ko00230//Purine metabolism;ko00240//Pyrimidine metabolism	-	GO:0000166//nucleotide binding;GO:0005524//ATP binding;GO:0019206//nucleoside kinase activity	GO:0006139//nucleobase-containing compound metabolic process;GO:0009165//nucleotide biosynthetic process
ENSONIG00000013551	fdft1	1.02	1.33	1.31	44.44	36.24	43.75	1.22	41.4767	5.08735	1.03388e-78	2.04605e-75	farnesyl-diphosphate farnesyltransferase 1 [Source:NCBI gene;Acc:100709794]	ko01100//Metabolic pathways;ko00100//Steroid biosynthesis	GO:0016021//integral component of membrane	GO:0004310//farnesyl-diphosphate farnesyltransferase activity;GO:0016740//transferase activity;GO:0016765//transferase activity, transferring alkyl or aryl (other than methyl) groups;GO:0051996//squalene synthase activity	GO:0006696//ergosterol biosynthetic process;GO:0008610//lipid biosynthetic process;GO:0009058//biosynthetic process
ENSONIG00000013935	AK6	10.38	8.91	11.36	28.47	37.5	25.91	10.2167	30.6267	1.58386	2.01642e-05	0.000149254	adenylate kinase 6 [Source:NCBI gene;Acc:100700413]	ko01100//Metabolic pathways;ko00230//Purine metabolism;ko03008//Ribosome biogenesis in eukaryotes	GO:0005634//nucleus;GO:0005654//nucleoplasm;GO:0015030//Cajal body	GO:0000166//nucleotide binding;GO:0004017//adenylate kinase activity;GO:0005524//ATP binding;GO:0016301//kinase activity;GO:0016740//transferase activity;GO:0016887//ATPase activity	GO:0016310//phosphorylation;GO:0046940//nucleoside monophosphate phosphorylation
ENSONIG00000014082	ATP6V1A	9.69	27.83	10.96	73.51	52.35	75.79	16.16	67.2167	2.05639	5.25091e-06	4.44602e-05	ATPase H+ transporting V1 subunit A [Source:NCBI gene;Acc:100710754]	ko01100//Metabolic pathways;ko05165//Human papillomavirus infection;ko04145//Phagosome;ko05323//Rheumatoid arthritis;ko04150//mTOR signaling pathway;ko00190//Oxidative phosphorylation;ko04721//Synaptic vesicle cycle;ko05120//Epithelial cell signaling in Helicobacter pylori infection;ko05110//Vibrio cholerae infection;ko04966//Collecting duct acid secretion	GO:0016324//apical plasma membrane;GO:0033180//proton-transporting V-type ATPase, V1 domain	GO:0005524//ATP binding;GO:0046961//proton-transporting ATPase activity, rotational mechanism	GO:0046034//ATP metabolic process;GO:1902600//proton transmembrane transport
ENSONIG00000014181	pde7a	50.12	25.68	50.93	7.94	6.99	9.13	42.2433	8.02	-2.39705	9.93813e-16	4.07426e-14	phosphodiesterase 7A [Source:NCBI gene;Acc:100703426]	ko01100//Metabolic pathways;ko00230//Purine metabolism;ko05032//Morphine addiction	-	GO:0004114//3',5'-cyclic-nucleotide phosphodiesterase activity;GO:0008081//phosphoric diester hydrolase activity;GO:0016787//hydrolase activity;GO:0046872//metal ion binding	GO:0007165//signal transduction
ENSONIG00000014275	otc	0	0	0	1.05	0.14	1.04	0	0.7433	9.53787	0.00293614	0.0120619	ornithine carbamoyltransferase [Source:NCBI gene;Acc:100708459]	ko01100//Metabolic pathways;ko01230//Biosynthesis of amino acids;ko00220//Arginine biosynthesis	-	GO:0016597//amino acid binding;GO:0016740//transferase activity;GO:0016743//carboxyl- or carbamoyltransferase activity	GO:0006520//cellular amino acid metabolic process
ENSONIG00000014388	acaa2	15.54	16.55	15.64	33.12	18.72	32.94	15.91	28.26	0.828828	0.0123644	0.0404086	acetyl-CoA acyltransferase 2 [Source:NCBI gene;Acc:100699406]	ko01100//Metabolic pathways;ko01212//Fatty acid metabolism;ko00280//Valine, leucine and isoleucine degradation;ko00071//Fatty acid degradation;ko00062//Fatty acid elongation	-	GO:0003824//catalytic activity;GO:0016740//transferase activity;GO:0016746//transferase activity, transferring acyl groups;GO:0016747//transferase activity, transferring acyl groups other than amino-acyl groups	-
ENSONIG00000014414	si:ch211-217a12.1	4.16	2.39	3.46	1.62	1.86	1.5	3.3367	1.66	-1.00722	0.0109661	0.0366361	glutamic--pyruvic transaminase [Source:NCBI gene;Acc:100709690]	ko01100//Metabolic pathways;ko01200//Carbon metabolism;ko01230//Biosynthesis of amino acids;ko00250//Alanine, aspartate and glutamate metabolism;ko00220//Arginine biosynthesis;ko01210//2-Oxocarboxylic acid metabolism	-	GO:0003824//catalytic activity;GO:0005515//protein binding;GO:0030170//pyridoxal phosphate binding	GO:0009058//biosynthetic process
ENSONIG00000014417	eno1b	34.89	42.91	27.96	68.6	53.64	73.05	35.2533	65.0967	0.884824	0.00177541	0.00780471	enolase 1b, (alpha) [Source:ZFIN;Acc:ZDB-GENE-040426-1651]	ko01100//Metabolic pathways;ko01200//Carbon metabolism;ko04066//HIF-1 signaling pathway;ko01230//Biosynthesis of amino acids;ko03018//RNA degradation;ko00010//Glycolysis / Gluconeogenesis	GO:0000015//phosphopyruvate hydratase complex	GO:0000287//magnesium ion binding;GO:0004634//phosphopyruvate hydratase activity	GO:0006096//glycolytic process
ENSONIG00000014456	abhd14a	12.64	11.73	14.24	27.65	33.71	25.06	12.87	28.8067	1.16239	0.000252411	0.00139673	aminoacylase 1 [Source:NCBI gene;Acc:100694810]	ko01100//Metabolic pathways;ko01230//Biosynthesis of amino acids;ko00220//Arginine biosynthesis;ko01210//2-Oxocarboxylic acid metabolism	GO:0005737//cytoplasm	GO:0004046//aminoacylase activity;GO:0008237//metallopeptidase activity;GO:0016787//hydrolase activity	GO:0006508//proteolysis;GO:0006520//cellular amino acid metabolic process
ENSONIG00000014502	cpt1ab	38.7	32.28	38.08	18.65	17.48	19.91	36.3533	18.68	-0.960593	4.97772e-11	1.07612e-09	carnitine O-palmitoyltransferase 1, liver isoform [Source:NCBI gene;Acc:100693325]	ko04714//Thermogenesis;ko04931//Insulin resistance;ko04152//AMPK signaling pathway;ko04922//Glucagon signaling pathway;ko04920//Adipocytokine signaling pathway;ko03320//PPAR signaling pathway;ko01212//Fatty acid metabolism;ko00071//Fatty acid degradation	GO:0016020//membrane;GO:0016021//integral component of membrane	GO:0016740//transferase activity;GO:0016746//transferase activity, transferring acyl groups	GO:0001945//lymph vessel development;GO:0031998//regulation of fatty acid beta-oxidation
ENSONIG00000014526	acer2	5.9	10.7	4.88	3.23	2.58	3.05	7.16	2.9533	-1.27762	0.00013807	0.000824367	alkaline ceramidase 2 [Source:NCBI gene;Acc:100692648]	ko01100//Metabolic pathways;ko04071//Sphingolipid signaling pathway;ko00600//Sphingolipid metabolism	GO:0016020//membrane;GO:0016021//integral component of membrane	GO:0016787//hydrolase activity;GO:0016811//hydrolase activity, acting on carbon-nitrogen (but not peptide) bonds, in linear amides	GO:0006629//lipid metabolic process;GO:0006672//ceramide metabolic process
ENSONIG00000014566	suclg1	13.25	19.92	11.53	36.37	33	38.06	14.9	35.81	1.26505	4.67472e-05	0.000316332	succinate-CoA ligase alpha subunit [Source:NCBI gene;Acc:100710696]	ko01100//Metabolic pathways;ko01200//Carbon metabolism;ko00020//Citrate cycle (TCA cycle);ko00640//Propanoate metabolism	GO:0005739//mitochondrion	GO:0000166//nucleotide binding;GO:0003824//catalytic activity;GO:0004774//succinate-CoA ligase activity;GO:0004775//succinate-CoA ligase (ADP-forming) activity;GO:0004776//succinate-CoA ligase (GDP-forming) activity;GO:0016874//ligase activity;GO:0048037//cofactor binding	GO:0006099//tricarboxylic acid cycle
ENSONIG00000015225	ndufs1	32.27	34.26	30.02	64.11	47.84	62.89	32.1833	58.28	0.856687	2.3088e-05	0.000168659	NADH:ubiquinone oxidoreductase core subunit S1 [Source:ZFIN;Acc:ZDB-GENE-030131-478]	ko01100//Metabolic pathways;ko05010//Alzheimer disease;ko05016//Huntington disease;ko04714//Thermogenesis;ko04932//Non-alcoholic fatty liver disease (NAFLD);ko04723//Retrograde endocannabinoid signaling;ko05012//Parkinson disease;ko00190//Oxidative phosphorylation	GO:0016020//membrane	GO:0008137//NADH dehydrogenase (ubiquinone) activity;GO:0009055//electron transfer activity;GO:0016491//oxidoreductase activity;GO:0016651//oxidoreductase activity, acting on NAD(P)H;GO:0051536//iron-sulfur cluster binding	GO:0042773//ATP synthesis coupled electron transport;GO:0055114//oxidation-reduction process
ENSONIG00000015251	atp5fa1	112.59	164.24	109.88	236.83	238.18	252.04	128.903	242.35	0.910803	0.00118234	0.00546578	ATP synthase F1 subunit alpha [Source:ZFIN;Acc:ZDB-GENE-060201-1]	ko01100//Metabolic pathways;ko05010//Alzheimer disease;ko05016//Huntington disease;ko04714//Thermogenesis;ko05012//Parkinson disease;ko00190//Oxidative phosphorylation	GO:0045261//proton-transporting ATP synthase complex, catalytic core F(1)	GO:0000166//nucleotide binding;GO:0005524//ATP binding;GO:0032559//adenyl ribonucleotide binding;GO:0046933//proton-transporting ATP synthase activity, rotational mechanism	GO:0006754//ATP biosynthetic process;GO:0006811//ion transport;GO:0015986//ATP synthesis coupled proton transport;GO:0046034//ATP metabolic process;GO:1902600//proton transmembrane transport
ENSONIG00000015272	DLST	3.54	4.77	3.84	10.95	6.92	8.61	4.05	8.8267	1.12395	0.00126442	0.00580332	dihydrolipoyllysine-residue succinyltransferase component of 2-oxoglutarate dehydrogenase complex, mitochondrial [Source:NCBI gene;Acc:100689795]	ko01100//Metabolic pathways;ko01200//Carbon metabolism;ko00310//Lysine degradation;ko00380//Tryptophan metabolism;ko00020//Citrate cycle (TCA cycle)	GO:0045252//oxoglutarate dehydrogenase complex	GO:0004149//dihydrolipoyllysine-residue succinyltransferase activity;GO:0016746//transferase activity, transferring acyl groups	GO:0006099//tricarboxylic acid cycle
ENSONIG00000015385	mat2al	1	0.98	1.28	49.04	21.38	47.59	1.0867	39.3367	5.17789	1.30661e-41	4.06336e-39	S-adenosylmethionine synthase [Source:NCBI gene;Acc:100699062]	ko01100//Metabolic pathways;ko01230//Biosynthesis of amino acids;ko00270//Cysteine and methionine metabolism	-	GO:0000166//nucleotide binding;GO:0004478//methionine adenosyltransferase activity;GO:0005524//ATP binding;GO:0016740//transferase activity;GO:0046872//metal ion binding	GO:0006556//S-adenosylmethionine biosynthetic process;GO:0006730//one-carbon metabolic process
ENSONIG00000015512	ampd3b	9.95	16.06	10.34	22.98	17.44	25.93	12.1167	22.1167	0.868141	0.0116998	0.03866	AMP deaminase 3 [Source:NCBI gene;Acc:100697636]	ko01100//Metabolic pathways;ko00230//Purine metabolism	-	GO:0003876//AMP deaminase activity;GO:0016787//hydrolase activity;GO:0019239//deaminase activity;GO:0046872//metal ion binding	GO:0009168//purine ribonucleoside monophosphate biosynthetic process;GO:0032264//IMP salvage
ENSONIG00000015698	ndufab1a	18.53	33.44	20.48	45.03	45.27	44.28	24.15	44.86	0.893406	0.0148226	0.0469753	NADH:ubiquinone oxidoreductase subunit AB1 [Source:NCBI gene;Acc:100705793]	ko01100//Metabolic pathways;ko05010//Alzheimer disease;ko05016//Huntington disease;ko04714//Thermogenesis;ko04932//Non-alcoholic fatty liver disease (NAFLD);ko04723//Retrograde endocannabinoid signaling;ko05012//Parkinson disease;ko00190//Oxidative phosphorylation	-	-	GO:0006633//fatty acid biosynthetic process
ENSONIG00000015894	acat1	11.1	12.4	9.47	22.38	13.29	19.24	10.99	18.3033	0.735915	0.0381226	0.102786	acetyl-CoA acetyltransferase 1 [Source:NCBI gene;Acc:100702912]	ko01100//Metabolic pathways;ko01200//Carbon metabolism;ko00310//Lysine degradation;ko01212//Fatty acid metabolism;ko00280//Valine, leucine and isoleucine degradation;ko00380//Tryptophan metabolism;ko00071//Fatty acid degradation;ko00620//Pyruvate metabolism;ko00630//Glyoxylate and dicarboxylate metabolism;ko00640//Propanoate metabolism;ko00650//Butanoate metabolism;ko00900//Terpenoid backbone bio…	-	GO:0003824//catalytic activity;GO:0016740//transferase activity;GO:0016746//transferase activity, transferring acyl groups;GO:0016747//transferase activity, transferring acyl groups other than amino-acyl groups	-
ENSONIG00000016000	ugp2a	5.81	4.71	4.6	22.27	6.34	20.45	5.04	16.3533	1.69809	0.00105719	0.00497063	UTP--glucose-1-phosphate uridylyltransferase [Source:NCBI gene;Acc:100710204]	ko01100//Metabolic pathways;ko00520//Amino sugar and nucleotide sugar metabolism;ko00040//Pentose and glucuronate interconversions;ko00500//Starch and sucrose metabolism;ko00052//Galactose metabolism	-	GO:0003983//UTP:glucose-1-phosphate uridylyltransferase activity;GO:0016740//transferase activity;GO:0016779//nucleotidyltransferase activity;GO:0070569//uridylyltransferase activity	GO:0006011//UDP-glucose metabolic process
ENSONIG00000016001	mdh1aa	191.88	204.55	184.09	372.29	302.29	391.71	193.507	355.43	0.877182	9.98988e-07	9.97568e-06	malate dehydrogenase, cytoplasmic [Source:NCBI gene;Acc:100711262]	ko01100//Metabolic pathways;ko01200//Carbon metabolism;ko00270//Cysteine and methionine metabolism;ko00620//Pyruvate metabolism;ko04964//Proximal tubule bicarbonate reclamation;ko00020//Citrate cycle (TCA cycle);ko00630//Glyoxylate and dicarboxylate metabolism	-	GO:0003824//catalytic activity;GO:0016491//oxidoreductase activity;GO:0016615//malate dehydrogenase activity;GO:0016616//oxidoreductase activity, acting on the CH-OH group of donors, NAD or NADP as acceptor;GO:0030060//L-malate dehydrogenase activity	GO:0005975//carbohydrate metabolic process;GO:0006099//tricarboxylic acid cycle;GO:0006108//malate metabolic process;GO:0019752//carboxylic acid metabolic process;GO:0055114//oxidation-reduction process
ENSONIG00000016008	rpe	9.54	9.88	9.36	27.53	25.14	27.58	9.5933	26.75	1.47943	4.21056e-09	6.70028e-08	ribulose-phosphate 3-epimerase [Source:NCBI gene;Acc:100692108]	ko01100//Metabolic pathways;ko01200//Carbon metabolism;ko01230//Biosynthesis of amino acids;ko00040//Pentose and glucuronate interconversions;ko00030//Pentose phosphate pathway	-	GO:0003824//catalytic activity;GO:0004750//ribulose-phosphate 3-epimerase activity;GO:0016853//isomerase activity;GO:0016857//racemase and epimerase activity, acting on carbohydrates and derivatives;GO:0046872//metal ion binding	GO:0005975//carbohydrate metabolic process;GO:0006098//pentose-phosphate shunt;GO:0060271//cilium assembly
ENSONIG00000016200	mecr	0.45	1.23	0.94	3.2	1.43	2.9	0.8733	2.51	1.52308	0.0308263	0.0862542	mitochondrial trans-2-enoyl-CoA reductase [Source:NCBI gene;Acc:100692276]	ko01100//Metabolic pathways;ko01212//Fatty acid metabolism;ko00062//Fatty acid elongation;ko00061//Fatty acid biosynthesis	-	GO:0016491//oxidoreductase activity	GO:0055114//oxidation-reduction process
ENSONIG00000016250	aldh18a1	0.45	0.62	0.37	49.72	13.23	49.84	0.48	37.5967	6.29143	3.80899e-35	7.14809e-33	delta-1-pyrroline-5-carboxylate synthase [Source:NCBI gene;Acc:100705401]	ko01100//Metabolic pathways;ko01230//Biosynthesis of amino acids;ko00330//Arginine and proline metabolism	GO:0005737//cytoplasm;GO:0005739//mitochondrion	GO:0000166//nucleotide binding;GO:0003824//catalytic activity;GO:0004349//glutamate 5-kinase activity;GO:0004350//glutamate-5-semialdehyde dehydrogenase activity;GO:0005524//ATP binding;GO:0016301//kinase activity;GO:0016491//oxidoreductase activity;GO:0016620//oxidoreductase activity, acting on the aldehyde or oxo group of donors, NAD or NADP as acceptor;GO:0016740//transferase activity	GO:0006561//proline biosynthetic process;GO:0008652//cellular amino acid biosynthetic process;GO:0016310//phosphorylation;GO:0055114//oxidation-reduction process;GO:0055129//L-proline biosynthetic process
ENSONIG00000016287	aclyb	25.86	23.96	28.95	56.64	47.01	59.66	26.2567	54.4367	1.05189	1.39456e-07	1.67725e-06	ATP-citrate synthase [Source:NCBI gene;Acc:100706997]	ko01100//Metabolic pathways;ko00020//Citrate cycle (TCA cycle)	GO:0005737//cytoplasm	GO:0000166//nucleotide binding;GO:0003824//catalytic activity;GO:0003878//ATP citrate synthase activity;GO:0005524//ATP binding;GO:0016740//transferase activity;GO:0046872//metal ion binding;GO:0046912//transferase activity, transferring acyl groups, acyl groups converted into alkyl on transfer;GO:0048037//cofactor binding	GO:0006085//acetyl-CoA biosynthetic process;GO:0006101//citrate metabolic process;GO:0006629//lipid metabolic process
ENSONIG00000016425	atp6v1c1a	6.36	10.34	5.69	23.83	22.64	20.91	7.4633	22.46	1.58947	2.43766e-06	2.2381e-05	ATPase H+ transporting V1 subunit C1a [Source:NCBI gene;Acc:368907]	ko01100//Metabolic pathways;ko05165//Human papillomavirus infection;ko04145//Phagosome;ko05323//Rheumatoid arthritis;ko04150//mTOR signaling pathway;ko00190//Oxidative phosphorylation;ko04721//Synaptic vesicle cycle;ko05120//Epithelial cell signaling in Helicobacter pylori infection;ko05110//Vibrio cholerae infection;ko04966//Collecting duct acid secretion	GO:0033180//proton-transporting V-type ATPase, V1 domain	GO:0015078//proton transmembrane transporter activity	GO:0006811//ion transport;GO:1902600//proton transmembrane transport
ENSONIG00000016537	atp6ap1b	9.43	14.93	9.63	22.71	20.5	22.35	11.33	21.8533	0.947705	0.00377741	0.0149537	ATPase H+ transporting accessory protein 1b [Source:ZFIN;Acc:ZDB-GENE-020423-2]	ko01100//Metabolic pathways;ko05165//Human papillomavirus infection;ko04145//Phagosome;ko05152//Tuberculosis;ko05323//Rheumatoid arthritis;ko05161//Hepatitis B;ko04142//Lysosome;ko00190//Oxidative phosphorylation;ko05120//Epithelial cell signaling in Helicobacter pylori infection;ko05110//Vibrio cholerae infection	GO:0005623//cell;GO:0005886//plasma membrane;GO:0016020//membrane;GO:0016021//integral component of membrane;GO:0033180//proton-transporting V-type ATPase, V1 domain	GO:0046933//proton-transporting ATP synthase activity, rotational mechanism;GO:0046961//proton-transporting ATPase activity, rotational mechanism	GO:0003140//determination of left/right asymmetry in lateral mesoderm;GO:0003406//retinal pigment epithelium development;GO:0008057//eye pigment granule organization;GO:0030641//regulation of cellular pH;GO:0032438//melanosome organization;GO:0034613//cellular protein localization;GO:0042127//regulation of cell proliferation;GO:0060041//retina development in camera-type eye;GO:0070121//Kupffer's …
ENSONIG00000016573	-	6.79	4.98	6.71	4.93	3.08	4.04	6.16	4.0167	-0.616932	0.0108942	0.0364284	-	ko01100//Metabolic pathways;ko01200//Carbon metabolism;ko01230//Biosynthesis of amino acids;ko00020//Citrate cycle (TCA cycle);ko01210//2-Oxocarboxylic acid metabolism	GO:0005739//mitochondrion	GO:0000287//magnesium ion binding;GO:0004449//isocitrate dehydrogenase (NAD+) activity;GO:0016616//oxidoreductase activity, acting on the CH-OH group of donors, NAD or NADP as acceptor;GO:0051287//NAD binding	GO:0006099//tricarboxylic acid cycle;GO:0055114//oxidation-reduction process
ENSONIG00000016825	pnpla8	11.97	15.53	13.73	3.6	2.23	3.43	13.7433	3.0867	-2.15461	7.17558e-25	7.00471e-23	patatin-like phospholipase domain containing 8 [Source:ZFIN;Acc:ZDB-GENE-070705-553]	-	-	GO:0016787//hydrolase activity	GO:0006629//lipid metabolic process;GO:0016042//lipid catabolic process
ENSONIG00000016998	psat1	4.43	4.8	3.55	169.4	36.46	167.33	4.26	124.397	4.86795	5.23536e-22	3.87648e-20	phosphoserine aminotransferase 1 [Source:NCBI gene;Acc:100695776]	ko01100//Metabolic pathways;ko01200//Carbon metabolism;ko01230//Biosynthesis of amino acids;ko00270//Cysteine and methionine metabolism;ko00260//Glycine, serine and threonine metabolism;ko00750//Vitamin B6 metabolism	-	GO:0003824//catalytic activity;GO:0004648//O-phospho-L-serine:2-oxoglutarate aminotransferase activity;GO:0008483//transaminase activity;GO:0016740//transferase activity	GO:0006564//L-serine biosynthetic process;GO:0008652//cellular amino acid biosynthetic process
ENSONIG00000017037	g6pd	11.28	13.95	11.08	33.31	19.71	31.37	12.1033	28.13	1.21671	2.49559e-05	0.000180547	glucose-6-phosphate dehydrogenase [Source:ZFIN;Acc:ZDB-GENE-070508-4]	ko01100//Metabolic pathways;ko01200//Carbon metabolism;ko05230//Central carbon metabolism in cancer;ko00480//Glutathione metabolism;ko00030//Pentose phosphate pathway	-	GO:0004345//glucose-6-phosphate dehydrogenase activity;GO:0016491//oxidoreductase activity;GO:0016614//oxidoreductase activity, acting on CH-OH group of donors;GO:0050661//NADP binding	GO:0005975//carbohydrate metabolic process;GO:0006006//glucose metabolic process;GO:0006098//pentose-phosphate shunt;GO:0055114//oxidation-reduction process;GO:0090504//epiboly
ENSONIG00000017218	-	4.62	13.8	6.59	29.25	34.7	30.43	8.3367	31.46	1.91598	1.75917e-05	0.000132281	long-chain-fatty-acid--CoA ligase 6 [Source:NCBI gene;Acc:100706142]	ko01100//Metabolic pathways;ko04714//Thermogenesis;ko04146//Peroxisome;ko04920//Adipocytokine signaling pathway;ko03320//PPAR signaling pathway;ko01212//Fatty acid metabolism;ko04216//Ferroptosis;ko00071//Fatty acid degradation;ko00061//Fatty acid biosynthesis	-	GO:0003824//catalytic activity	-
ENSONIG00000017329	cers5	6.34	11.39	5.85	25.99	15.6	24.98	7.86	22.19	1.49731	0.000101992	0.000632732	ceramide synthase 5 [Source:NCBI gene;Acc:100693585]	ko01100//Metabolic pathways;ko04071//Sphingolipid signaling pathway;ko00600//Sphingolipid metabolism	GO:0005634//nucleus;GO:0016020//membrane;GO:0016021//integral component of membrane	GO:0003677//DNA binding	-
ENSONIG00000017337	pgk1	184.7	211.81	163.85	386.74	996.13	419.53	186.787	600.8	1.68549	0.00034258	0.00183009	phosphoglycerate kinase 1 [Source:NCBI gene;Acc:100701118]	ko01100//Metabolic pathways;ko01200//Carbon metabolism;ko04066//HIF-1 signaling pathway;ko01230//Biosynthesis of amino acids;ko00010//Glycolysis / Gluconeogenesis	-	GO:0004618//phosphoglycerate kinase activity;GO:0005524//ATP binding;GO:0016301//kinase activity;GO:0016740//transferase activity	GO:0001666//response to hypoxia;GO:0006096//glycolytic process;GO:0016310//phosphorylation;GO:1903862//positive regulation of oxidative phosphorylation
ENSONIG00000017401	uckl1b	18.34	28.62	19.45	50.61	49.13	51.47	22.1367	50.4033	1.18708	2.07953e-05	0.000153507	uridine-cytidine kinase 1 like 1 [Source:NCBI gene;Acc:100696242]	ko01100//Metabolic pathways;ko00983//Drug metabolism - other enzymes;ko00240//Pyrimidine metabolism	-	GO:0000166//nucleotide binding;GO:0004849//uridine kinase activity;GO:0005524//ATP binding;GO:0016301//kinase activity;GO:0016740//transferase activity	GO:0009116//nucleoside metabolic process;GO:0016310//phosphorylation;GO:0044206//UMP salvage;GO:0044211//CTP salvage
ENSONIG00000017508	papss1	37.51	49.31	36.36	123.17	75.35	124.78	41.06	107.767	1.39211	2.75653e-07	3.11927e-06	3'-phosphoadenosine 5'-phosphosulfate synthase 1 [Source:NCBI gene;Acc:100705249]	ko01100//Metabolic pathways;ko00230//Purine metabolism;ko00450//Selenocompound metabolism;ko00920//Sulfur metabolism;ko00261//Monobactam biosynthesis	-	GO:0004020//adenylylsulfate kinase activity;GO:0004781//sulfate adenylyltransferase (ATP) activity;GO:0005524//ATP binding	GO:0000103//sulfate assimilation;GO:0016310//phosphorylation
ENSONIG00000017569	acsl4a	157.5	177.7	154.7	77.51	98.23	81.63	163.3	85.79	-0.928643	4.63458e-07	4.96262e-06	acyl-CoA synthetase long chain family member 4a [Source:ZFIN;Acc:ZDB-GENE-040426-1565]	ko01100//Metabolic pathways;ko04714//Thermogenesis;ko04146//Peroxisome;ko04920//Adipocytokine signaling pathway;ko03320//PPAR signaling pathway;ko01212//Fatty acid metabolism;ko04216//Ferroptosis;ko00071//Fatty acid degradation;ko00061//Fatty acid biosynthesis	GO:0016020//membrane;GO:0016021//integral component of membrane	GO:0003824//catalytic activity	GO:0009953//dorsal/ventral pattern formation;GO:0030513//positive regulation of BMP signaling pathway;GO:0051896//regulation of protein kinase B signaling;GO:1900744//regulation of p38MAPK cascade
ENSONIG00000017584	hprt1	33.11	52.43	35.79	80.66	81.63	73.8	40.4433	78.6967	0.960401	0.00173577	0.00765673	hypoxanthine phosphoribosyltransferase 1 [Source:NCBI gene;Acc:100703204]	ko01100//Metabolic pathways;ko00230//Purine metabolism;ko00983//Drug metabolism - other enzymes	GO:0005737//cytoplasm	GO:0000166//nucleotide binding;GO:0004422//hypoxanthine phosphoribosyltransferase activity;GO:0016740//transferase activity;GO:0016757//transferase activity, transferring glycosyl groups;GO:0046872//metal ion binding;GO:0052657//guanine phosphoribosyltransferase activity	GO:0006166//purine ribonucleoside salvage;GO:0009116//nucleoside metabolic process;GO:0032264//IMP salvage
ENSONIG00000017816	mat2b	8.63	10.62	9.01	17.46	22	16.94	9.42	18.8	0.996934	0.00496529	0.0188494	methionine adenosyltransferase II, beta [Source:NCBI gene;Acc:541347]	ko01100//Metabolic pathways;ko01230//Biosynthesis of amino acids;ko00270//Cysteine and methionine metabolism	-	-	GO:0006556//S-adenosylmethionine biosynthetic process;GO:0006730//one-carbon metabolic process
ENSONIG00000017924	atp5f1c	80.76	113.31	73.58	147.5	160.14	155.63	89.2167	154.423	0.791506	0.0104761	0.0352644	ATP synthase F1 subunit gamma [Source:NCBI gene;Acc:100705947]	ko01100//Metabolic pathways;ko05010//Alzheimer disease;ko05016//Huntington disease;ko04714//Thermogenesis;ko05012//Parkinson disease;ko00190//Oxidative phosphorylation	GO:0045261//proton-transporting ATP synthase complex, catalytic core F(1)	GO:0046933//proton-transporting ATP synthase activity, rotational mechanism	GO:0006754//ATP biosynthetic process;GO:0006811//ion transport;GO:0015986//ATP synthesis coupled proton transport
ENSONIG00000018246	gpia	134.92	135.17	137.67	184.99	288.1	200.16	135.92	224.417	0.723422	0.0490164	0.126247	glucose-6-phosphate isomerase a [Source:ZFIN;Acc:ZDB-GENE-020513-2]	ko01100//Metabolic pathways;ko01200//Carbon metabolism;ko00010//Glycolysis / Gluconeogenesis;ko00520//Amino sugar and nucleotide sugar metabolism;ko00500//Starch and sucrose metabolism;ko00030//Pentose phosphate pathway	-	GO:0004347//glucose-6-phosphate isomerase activity;GO:0016853//isomerase activity	GO:0006094//gluconeogenesis;GO:0006096//glycolytic process
ENSONIG00000018262	acox1	1.47	2.18	1.32	4.93	3.17	4.53	1.6567	4.21	1.34554	0.000717503	0.0035555	Oreochromis niloticus acyl-CoA oxidase 1 (acox1), mRNA. [Source:RefSeq mRNA;Acc:NM_001290199]	ko01100//Metabolic pathways;ko04024//cAMP signaling pathway;ko01200//Carbon metabolism;ko04146//Peroxisome;ko03320//PPAR signaling pathway;ko01212//Fatty acid metabolism;ko00071//Fatty acid degradation;ko01040//Biosynthesis of unsaturated fatty acids;ko00640//Propanoate metabolism;ko00410//beta-Alanine metabolism;ko00592//alpha-Linolenic acid metabolism	GO:0005777//peroxisome	GO:0003997//acyl-CoA oxidase activity;GO:0016627//oxidoreductase activity, acting on the CH-CH group of donors;GO:0050660//flavin adenine dinucleotide binding;GO:0071949//FAD binding	GO:0006631//fatty acid metabolic process;GO:0006635//fatty acid beta-oxidation;GO:0055114//oxidation-reduction process
ENSONIG00000018338	ndufs2	34.02	40.94	34.73	69.05	55.16	75.93	36.5633	66.7133	0.867578	0.000109881	0.000675708	NADH:ubiquinone oxidoreductase core subunit S2 [Source:NCBI gene;Acc:100693543]	ko01100//Metabolic pathways;ko05010//Alzheimer disease;ko05016//Huntington disease;ko04714//Thermogenesis;ko04932//Non-alcoholic fatty liver disease (NAFLD);ko04723//Retrograde endocannabinoid signaling;ko05012//Parkinson disease;ko00190//Oxidative phosphorylation	-	GO:0016651//oxidoreductase activity, acting on NAD(P)H;GO:0048038//quinone binding;GO:0051287//NAD binding	GO:0055114//oxidation-reduction process
ENSONIG00000018476	ndufv2	11.94	18.3	11.67	25.92	25.93	24.04	13.97	25.2967	0.856615	0.0189322	0.0575287	NADH:ubiquinone oxidoreductase core subunit V2 [Source:ZFIN;Acc:ZDB-GENE-040426-1713]	ko01100//Metabolic pathways;ko05010//Alzheimer disease;ko05016//Huntington disease;ko04714//Thermogenesis;ko04932//Non-alcoholic fatty liver disease (NAFLD);ko04723//Retrograde endocannabinoid signaling;ko05012//Parkinson disease;ko00190//Oxidative phosphorylation	-	GO:0016491//oxidoreductase activity;GO:0046872//metal ion binding;GO:0051536//iron-sulfur cluster binding;GO:0051537//2 iron, 2 sulfur cluster binding	GO:0055114//oxidation-reduction process
ENSONIG00000018604	pik3r3a	5.59	6.75	5.72	16.11	9.71	15.65	6.02	13.8233	1.19927	9.73379e-05	0.00060802	phosphoinositide-3-kinase, regulatory subunit 3a (gamma) [Source:ZFIN;Acc:ZDB-GENE-040426-1978]	ko05200//Pathways in cancer;ko05168//Herpes simplex infection;ko04151//PI3K-Akt signaling pathway;ko05169//Epstein-Barr virus infection;ko05165//Human papillomavirus infection;ko05166//HTLV-I infection;ko05010//Alzheimer disease;ko05170//Human immunodeficiency virus 1 infection;ko05163//Human cytomegalovirus infection;ko04015//Rap1 signaling pathway;ko04014//Ras signaling pathway;ko05131//Shigell…	-	-	-
ENSONIG00000018626	pde4bb	16.01	22.71	15.86	30.62	32.11	28.88	18.1933	30.5367	0.747133	0.0212408	0.0633152	cAMP-specific 3',5'-cyclic phosphodiesterase 4B [Source:NCBI gene;Acc:100690322]	ko01100//Metabolic pathways;ko04024//cAMP signaling pathway;ko00230//Purine metabolism;ko04928//Parathyroid hormone synthesis, secretion and action;ko05032//Morphine addiction	-	GO:0004114//3',5'-cyclic-nucleotide phosphodiesterase activity;GO:0008081//phosphoric diester hydrolase activity;GO:0016787//hydrolase activity;GO:0046872//metal ion binding	GO:0007165//signal transduction
ENSONIG00000018757	nt5e	4.49	2.13	4.89	13.85	10.19	13.37	3.8367	12.47	1.70054	4.90718e-05	0.000330766	5'-nucleotidase, ecto (CD73) [Source:ZFIN;Acc:ZDB-GENE-040426-1261]	ko01100//Metabolic pathways;ko00230//Purine metabolism;ko00240//Pyrimidine metabolism;ko00760//Nicotinate and nicotinamide metabolism	-	GO:0000166//nucleotide binding;GO:0016787//hydrolase activity;GO:0016788//hydrolase activity, acting on ester bonds;GO:0046872//metal ion binding	GO:0009166//nucleotide catabolic process;GO:0046688//response to copper ion
ENSONIG00000018774	-	5.36	9.99	4.1	43.74	37.97	39.35	6.4833	40.3533	2.63788	4.31448e-18	2.2852e-16	pyrroline-5-carboxylate reductase 1, mitochondrial [Source:NCBI gene;Acc:100703740]	ko01100//Metabolic pathways;ko01230//Biosynthesis of amino acids;ko00330//Arginine and proline metabolism	-	GO:0004735//pyrroline-5-carboxylate reductase activity;GO:0016491//oxidoreductase activity	GO:0006561//proline biosynthetic process;GO:0008652//cellular amino acid biosynthetic process;GO:0055114//oxidation-reduction process;GO:0055129//L-proline biosynthetic process
ENSONIG00000018804	RRM2	8.71	14.53	11.08	2.17	3.01	1.91	11.44	2.3633	-2.27519	1.09008e-10	2.25569e-09	ribonucleoside-diphosphate reductase subunit M2 [Source:NCBI gene;Acc:100698853]	ko01100//Metabolic pathways;ko00230//Purine metabolism;ko04115//p53 signaling pathway;ko00983//Drug metabolism - other enzymes;ko00480//Glutathione metabolism;ko00240//Pyrimidine metabolism	GO:0016020//membrane;GO:0016021//integral component of membrane	GO:0016491//oxidoreductase activity;GO:0046872//metal ion binding	GO:0009263//deoxyribonucleotide biosynthetic process;GO:0055114//oxidation-reduction process
ENSONIG00000018910	sdhb	28.64	29.32	29.26	60.17	45.13	59.56	29.0733	54.9533	0.918511	2.38797e-05	0.000173742	succinate dehydrogenase [ubiquinone] iron-sulfur subunit, mitochondrial [Source:NCBI gene;Acc:100712084]	ko01100//Metabolic pathways;ko05010//Alzheimer disease;ko05016//Huntington disease;ko04714//Thermogenesis;ko04932//Non-alcoholic fatty liver disease (NAFLD);ko05012//Parkinson disease;ko01200//Carbon metabolism;ko00190//Oxidative phosphorylation;ko00020//Citrate cycle (TCA cycle)	GO:0005739//mitochondrion;GO:0005743//mitochondrial inner membrane	GO:0008177//succinate dehydrogenase (ubiquinone) activity;GO:0009055//electron transfer activity;GO:0016491//oxidoreductase activity;GO:0046872//metal ion binding;GO:0051536//iron-sulfur cluster binding;GO:0051537//2 iron, 2 sulfur cluster binding;GO:0051538//3 iron, 4 sulfur cluster binding;GO:0051539//4 iron, 4 sulfur cluster binding	GO:0006099//tricarboxylic acid cycle;GO:0022900//electron transport chain;GO:0055114//oxidation-reduction process
ENSONIG00000019109	pfkmb	0.61	0.26	0.63	0	0	0	0.5	0	-8.96578	7.33358e-07	7.54108e-06	phosphofructokinase, muscle b [Source:ZFIN;Acc:ZDB-GENE-081114-1]	ko01100//Metabolic pathways;ko04152//AMPK signaling pathway;ko01200//Carbon metabolism;ko04066//HIF-1 signaling pathway;ko04922//Glucagon signaling pathway;ko05230//Central carbon metabolism in cancer;ko01230//Biosynthesis of amino acids;ko03018//RNA degradation;ko00010//Glycolysis / Gluconeogenesis;ko00051//Fructose and mannose metabolism;ko00052//Galactose metabolism;ko00030//Pentose phosphate …	GO:0005737//cytoplasm	GO:0000166//nucleotide binding;GO:0003824//catalytic activity;GO:0003872//6-phosphofructokinase activity;GO:0005524//ATP binding;GO:0016301//kinase activity;GO:0016740//transferase activity;GO:0046872//metal ion binding	GO:0006002//fructose 6-phosphate metabolic process;GO:0006096//glycolytic process;GO:0008152//metabolic process;GO:0016310//phosphorylation;GO:0061615//glycolytic process through fructose-6-phosphate
ENSONIG00000019127	lipf	50.94	56.3	53.62	27.1	27.54	27.59	53.62	27.41	-0.968069	2.22979e-11	5.05102e-10	lipase, gastric [Source:ZFIN;Acc:ZDB-GENE-040426-2737]	ko04142//Lysosome;ko04979//Cholesterol metabolism;ko00100//Steroid biosynthesis	-	GO:0004806//triglyceride lipase activity;GO:0016787//hydrolase activity;GO:0016788//hydrolase activity, acting on ester bonds	GO:0001666//response to hypoxia;GO:0006629//lipid metabolic process;GO:0016042//lipid catabolic process
ENSONIG00000019648	asns	18.73	15.85	16.24	253.09	170.24	245.78	16.94	223.037	3.71878	1.91287e-77	3.20318e-74	asparagine synthetase (glutamine-hydrolyzing) [Source:NCBI gene;Acc:100693316]	ko01100//Metabolic pathways;ko01230//Biosynthesis of amino acids;ko00250//Alanine, aspartate and glutamate metabolism	-	GO:0000166//nucleotide binding;GO:0004066//asparagine synthase (glutamine-hydrolyzing) activity;GO:0005524//ATP binding	GO:0006529//asparagine biosynthetic process;GO:0006541//glutamine metabolic process;GO:0008652//cellular amino acid biosynthetic process;GO:0070981//L-asparagine biosynthetic process
ENSONIG00000020036	hsd17b8	3.44	2.25	5.75	1.65	2.3	1.36	3.8133	1.77	-1.1073	0.0244173	0.070976	Oreochromis niloticus hydroxysteroid 17-beta dehydrogenase 8 (hsd17b8), mRNA. [Source:RefSeq mRNA;Acc:NM_001279536]	ko01100//Metabolic pathways;ko01212//Fatty acid metabolism;ko00140//Steroid hormone biosynthesis;ko00061//Fatty acid biosynthesis	-	GO:0016491//oxidoreductase activity	GO:0055114//oxidation-reduction process
ENSONIG00000020814	aldh7a1	1.99	2.31	1.17	10.16	6.03	9.04	1.8233	8.41	2.20553	5.26141e-08	6.9039e-07	aldehyde dehydrogenase 7 family, member A1 [Source:ZFIN;Acc:ZDB-GENE-030131-6129]	ko01100//Metabolic pathways;ko00010//Glycolysis / Gluconeogenesis;ko00561//Glycerolipid metabolism;ko00310//Lysine degradation;ko00280//Valine, leucine and isoleucine degradation;ko00330//Arginine and proline metabolism;ko00380//Tryptophan metabolism;ko00260//Glycine, serine and threonine metabolism;ko00071//Fatty acid degradation;ko00620//Pyruvate metabolism;ko00053//Ascorbate and aldarate metab…	-	GO:0016491//oxidoreductase activity;GO:0016620//oxidoreductase activity, acting on the aldehyde or oxo group of donors, NAD or NADP as acceptor;GO:0043869//alpha-aminoadipate acetyltransferase activity	GO:0033339//pectoral fin development;GO:0043010//camera-type eye development;GO:0051216//cartilage development;GO:0055114//oxidation-reduction process
ENSONIG00000020822	fh	6.36	6.83	5.46	22.39	13.46	20.48	6.2167	18.7767	1.59473	5.40983e-08	7.07732e-07	fumarate hydratase [Source:NCBI gene;Acc:100711722]	ko01100//Metabolic pathways;ko05200//Pathways in cancer;ko04934//Cushing syndrome;ko01200//Carbon metabolism;ko05211//Renal cell carcinoma;ko00620//Pyruvate metabolism;ko00020//Citrate cycle (TCA cycle)	GO:0045239//tricarboxylic acid cycle enzyme complex	GO:0003824//catalytic activity;GO:0004333//fumarate hydratase activity;GO:0016829//lyase activity	GO:0006099//tricarboxylic acid cycle;GO:0006106//fumarate metabolic process
ENSONIG00000031933	NT5C3B	15.43	12.94	16	38.26	32.29	37.15	14.79	35.9	1.27936	9.50178e-10	1.68577e-08	cytosolic 5'-nucleotidase 3 [Source:NCBI gene;Acc:100701809]	ko01100//Metabolic pathways;ko00230//Purine metabolism;ko00240//Pyrimidine metabolism;ko00760//Nicotinate and nicotinamide metabolism	GO:0005737//cytoplasm	GO:0000287//magnesium ion binding;GO:0008253//5'-nucleotidase activity	-
ENSONIG00000032289	adpgk	1.37	1.17	0.85	4.44	2.23	5.04	1.13	3.9033	1.78838	0.00108697	0.00508428	ADP dependent glucokinase [Source:NCBI gene;Acc:100698586]	ko01100//Metabolic pathways;ko01200//Carbon metabolism;ko00010//Glycolysis / Gluconeogenesis	-	GO:0016773//phosphotransferase activity, alcohol group as acceptor	GO:0005975//carbohydrate metabolic process
ENSONIG00000033095	slc25a15a	1.07	1.15	1.36	50.72	34.5	45.91	1.1933	43.71	5.19489	1.25739e-65	1.36861e-62	mitochondrial ornithine transporter 1 [Source:NCBI gene;Acc:100706668]	-	GO:0016020//membrane;GO:0016021//integral component of membrane	-	-
ENSONIG00000033641	nme3	0	0.18	0	0.48	0.74	1.02	0.06	0.7467	3.63743	0.0137709	0.044163	NME/NM23 nucleoside diphosphate kinase 3 [Source:NCBI gene;Acc:100696922]	ko01100//Metabolic pathways;ko00230//Purine metabolism;ko00983//Drug metabolism - other enzymes;ko00240//Pyrimidine metabolism	-	GO:0004550//nucleoside diphosphate kinase activity	GO:0006165//nucleoside diphosphate phosphorylation;GO:0006183//GTP biosynthetic process;GO:0006228//UTP biosynthetic process;GO:0006241//CTP biosynthetic process;GO:0106071//positive regulation of adenylate cyclase-activating G protein-coupled receptor signaling pathway
ENSONIG00000033665	arg2	75.6	81.99	71.58	126.62	174.05	140.78	76.39	147.15	0.945832	0.00194898	0.00845701	arginase 2 [Source:ZFIN;Acc:ZDB-GENE-030131-1334]	ko01100//Metabolic pathways;ko05146//Amoebiasis;ko01230//Biosynthesis of amino acids;ko00330//Arginine and proline metabolism;ko00220//Arginine biosynthesis	-	GO:0004053//arginase activity;GO:0016813//hydrolase activity, acting on carbon-nitrogen (but not peptide) bonds, in linear amidines;GO:0046872//metal ion binding	GO:0006525//arginine metabolic process
ENSONIG00000033718	ggt5a	60	26.67	62.62	20.77	25.79	19.82	49.7633	22.1267	-1.1693	0.000356683	0.00189752	glutathione hydrolase 5 proenzyme [Source:NCBI gene;Acc:109204494]	ko01100//Metabolic pathways;ko00480//Glutathione metabolism;ko00590//Arachidonic acid metabolism;ko00430//Taurine and hypotaurine metabolism	-	GO:0036374//glutathione hydrolase activity	GO:0006751//glutathione catabolic process
ENSONIG00000037136	gapdhs	737.87	952.07	732.33	883.81	3965.4	945.4	807.423	1931.54	1.25835	0.0485958	0.125371	glyceraldehyde-3-phosphate dehydrogenase, spermatogenic [Source:NCBI gene;Acc:406367]	ko01100//Metabolic pathways;ko00010//Glycolysis / Gluconeogenesis	-	GO:0016620//oxidoreductase activity, acting on the aldehyde or oxo group of donors, NAD or NADP as acceptor;GO:0050661//NADP binding;GO:0051287//NAD binding	GO:0006006//glucose metabolic process;GO:0055114//oxidation-reduction process
ENSONIG00000037220	-	2.47	3.17	4.31	7.52	5.22	8.49	3.3167	7.0767	1.09334	0.0293275	0.0827411	cytosolic 5'-nucleotidase 1B [Source:NCBI gene;Acc:100698595]	ko01100//Metabolic pathways;ko00230//Purine metabolism;ko00240//Pyrimidine metabolism;ko00760//Nicotinate and nicotinamide metabolism	GO:0005737//cytoplasm	GO:0000166//nucleotide binding;GO:0000287//magnesium ion binding;GO:0008253//5'-nucleotidase activity	GO:0009117//nucleotide metabolic process
ENSONIG00000037831	acer3	9.33	8.17	10.81	1.15	2.51	1.04	9.4367	1.5667	-2.59058	6.53972e-10	1.19834e-08	alkaline ceramidase 3 [Source:NCBI gene;Acc:100710861]	ko01100//Metabolic pathways;ko00600//Sphingolipid metabolism	GO:0016020//membrane;GO:0016021//integral component of membrane	GO:0016787//hydrolase activity;GO:0016811//hydrolase activity, acting on carbon-nitrogen (but not peptide) bonds, in linear amides	GO:0006629//lipid metabolic process;GO:0006672//ceramide metabolic process
ENSONIG00000039230	cmpk1	17.26	28.99	16.17	42.07	57.18	48.94	20.8067	49.3967	1.24737	0.000862792	0.0041738	cytidine/uridine monophosphate kinase 1 [Source:NCBI gene;Acc:100703671]	ko01100//Metabolic pathways;ko00983//Drug metabolism - other enzymes;ko00240//Pyrimidine metabolism	GO:0005634//nucleus;GO:0005737//cytoplasm	GO:0000166//nucleotide binding;GO:0004127//cytidylate kinase activity;GO:0004550//nucleoside diphosphate kinase activity;GO:0005524//ATP binding;GO:0009041//uridylate kinase activity;GO:0016301//kinase activity;GO:0016740//transferase activity;GO:0019205//nucleobase-containing compound kinase activity	GO:0006139//nucleobase-containing compound metabolic process;GO:0006165//nucleoside diphosphate phosphorylation;GO:0006207//'de novo' pyrimidine nucleobase biosynthetic process;GO:0006221//pyrimidine nucleotide biosynthetic process;GO:0016310//phosphorylation;GO:0046940//nucleoside monophosphate phosphorylation
ENSONIG00000039829	g6pc3	1.69	2.25	1.19	6.06	4.33	7.34	1.71	5.91	1.78916	3.92918e-05	0.000269995	glucose-6-phosphatase catalytic subunit 3 [Source:NCBI gene;Acc:100708552]	ko01100//Metabolic pathways;ko04151//PI3K-Akt signaling pathway;ko04910//Insulin signaling pathway;ko04931//Insulin resistance;ko04068//FoxO signaling pathway;ko04152//AMPK signaling pathway;ko04922//Glucagon signaling pathway;ko04920//Adipocytokine signaling pathway;ko00010//Glycolysis / Gluconeogenesis;ko04973//Carbohydrate digestion and absorption;ko00500//Starch and sucrose metabolism;ko00052…	-	GO:0004346//glucose-6-phosphatase activity	-
ENSONIG00000040397	aprt	11.92	28.16	14.66	35.13	43	35.78	18.2467	37.97	1.05723	0.0217479	0.0645351	adenine phosphoribosyltransferase [Source:NCBI gene;Acc:100712420]	ko01100//Metabolic pathways;ko00230//Purine metabolism	GO:0005737//cytoplasm	GO:0003999//adenine phosphoribosyltransferase activity	GO:0006168//adenine salvage;GO:0009116//nucleoside metabolic process
ENSONIG00000041659	atp6v0b	29.72	33.44	28.54	52.17	63.37	51.43	30.5667	55.6567	0.864595	0.00312654	0.0127004	ATPase H+ transporting V0 subunit b [Source:NCBI gene;Acc:100711795]	ko01100//Metabolic pathways;ko05165//Human papillomavirus infection;ko04145//Phagosome;ko05152//Tuberculosis;ko05323//Rheumatoid arthritis;ko04142//Lysosome;ko00190//Oxidative phosphorylation;ko04721//Synaptic vesicle cycle;ko05120//Epithelial cell signaling in Helicobacter pylori infection;ko05110//Vibrio cholerae infection	GO:0016020//membrane;GO:0016021//integral component of membrane;GO:0033177//proton-transporting two-sector ATPase complex, proton-transporting domain;GO:0033179//proton-transporting V-type ATPase, V0 domain	GO:0015078//proton transmembrane transporter activity	GO:0006811//ion transport;GO:0048066//developmental pigmentation;GO:0060041//retina development in camera-type eye;GO:1902600//proton transmembrane transport
ENSONIG00000042636	hsd17b12b	8.36	10.82	7.67	17.25	11.03	18.69	8.95	15.6567	0.806818	0.0317269	0.0883652	very-long-chain 3-oxoacyl-CoA reductase-B [Source:NCBI gene;Acc:100703825]	ko01100//Metabolic pathways;ko01212//Fatty acid metabolism;ko00140//Steroid hormone biosynthesis;ko00062//Fatty acid elongation;ko01040//Biosynthesis of unsaturated fatty acids	GO:0016020//membrane;GO:0016021//integral component of membrane	GO:0016491//oxidoreductase activity	GO:0055114//oxidation-reduction process
ENSONIG00000042699	tecr	1.85	2.03	1.8	8.56	12.13	9.49	1.8933	10.06	2.40963	5.2216e-12	1.30804e-10	trans-2,3-enoyl-CoA reductase [Source:NCBI gene;Acc:100701654]	ko01100//Metabolic pathways;ko01212//Fatty acid metabolism;ko00062//Fatty acid elongation;ko01040//Biosynthesis of unsaturated fatty acids	GO:0016020//membrane;GO:0016021//integral component of membrane	GO:0016627//oxidoreductase activity, acting on the CH-CH group of donors	GO:0006629//lipid metabolic process;GO:0055114//oxidation-reduction process

## Sheet: RNA-seq data Fig 4F
id	name	GO Term(level1)	GO Term(level2)	SIZE	ES	NES	NOM p-val	FDR q-val	Genes
GO:0009064	glutamine family amino acid metabolic process	Biological Process	cellular process	35	0.600864	1.56034	0.0160256	0.0519131	ENSONIG00000000157(lgsn);ENSONIG00000000298(aldh4a1);ENSONIG00000002695(pfas);ENSONIG00000002858(ASS1);ENSONIG00000004217(cps1);ENSONIG00000005295(pycr1a);ENSONIG00000005518(gmps);ENSONIG00000006432(nags);ENSONIG00000006844(gls2b);ENSONIG00000007569(ctps1a);ENSONIG00000007827(NA);ENSONIG00000008586(hal);ENSONIG00000008683(asl);ENSONIG00000008864(DDAH1);ENSONIG00000009803(glula);ENSONIG00000010179…

## Sheet: RNA-seq data Fig 4G
id	Symbol	C1	C2	C3	E1	E2	E3	CTR	ET	CTR-vs-ET-log2fc	CTR-vs-ET-pvalue	CTR-vs-ET-fdr	Description	Pathway	GO Component	GO Function	GO Process
ENSONIG00000000268	GOT1	9.95	16.34	12.17	42.53	13.79	45.22	12.82	33.8467	1.40062	0.00565332	0.0210407	aspartate aminotransferase, cytoplasmic [Source:NCBI gene;Acc:100691210]	ko01100//Metabolic pathways;ko01200//Carbon metabolism;ko01230//Biosynthesis of amino acids;ko00270//Cysteine and methionine metabolism;ko00330//Arginine and proline metabolism;ko00250//Alanine, aspartate and glutamate metabolism;ko00350//Tyrosine metabolism;ko00220//Arginine biosynthesis;ko01210//2-Oxocarboxylic acid metabolism;ko00360//Phenylalanine metabolism;ko00400//Phenylalanine, tyrosine a…	-	GO:0003824//catalytic activity;GO:0004069//L-aspartate:2-oxoglutarate aminotransferase activity;GO:0008483//transaminase activity;GO:0016740//transferase activity;GO:0030170//pyridoxal phosphate binding	GO:0006520//cellular amino acid metabolic process;GO:0009058//biosynthetic process
ENSONIG00000001713	aspa	0.73	1.06	0.8	3.44	3.83	3.27	0.8633	3.5133	2.02485	0.000262581	0.00144492	aspartoacylase [Source:NCBI gene;Acc:100706566]	ko01100//Metabolic pathways;ko00250//Alanine, aspartate and glutamate metabolism;ko00340//Histidine metabolism	-	GO:0016788//hydrolase activity, acting on ester bonds;GO:0016811//hydrolase activity, acting on carbon-nitrogen (but not peptide) bonds, in linear amides;GO:0046872//metal ion binding	-
ENSONIG00000002168	rimkla	0.76	0.49	0.8	2.76	2.57	2.53	0.6833	2.62	1.93891	0.00117023	0.00542022	beta-citrylglutamate synthase B [Source:NCBI gene;Acc:100698845]	ko01100//Metabolic pathways;ko00250//Alanine, aspartate and glutamate metabolism	-	GO:0000166//nucleotide binding;GO:0005524//ATP binding;GO:0046872//metal ion binding	GO:0006464//cellular protein modification process
ENSONIG00000002695	pfas	0.43	0.88	0.51	2.17	2.14	1.72	0.6067	2.01	1.72822	0.00016742	0.000973993	phosphoribosylformylglycinamidine synthase [Source:NCBI gene;Acc:100704221]	ko01100//Metabolic pathways;ko00230//Purine metabolism	-	GO:0004642//phosphoribosylformylglycinamidine synthase activity	GO:0006189//'de novo' IMP biosynthetic process;GO:0006541//glutamine metabolic process
ENSONIG00000002858	ASS1	0.37	0.28	0.23	81.89	16.85	67.87	0.2933	55.5367	7.56476	1.14181e-34	2.10645e-32	argininosuccinate synthase 1 [Source:NCBI gene;Acc:100701548]	ko01100//Metabolic pathways;ko05418//Fluid shear stress and atherosclerosis;ko01230//Biosynthesis of amino acids;ko00250//Alanine, aspartate and glutamate metabolism;ko00220//Arginine biosynthesis	-	GO:0004055//argininosuccinate synthase activity;GO:0005524//ATP binding	GO:0006526//arginine biosynthetic process
ENSONIG00000002917	ppat	0.21	0.39	0.69	2.88	2.15	3.04	0.43	2.69	2.6452	1.94749e-05	0.000144742	phosphoribosyl pyrophosphate amidotransferase [Source:ZFIN;Acc:ZDB-GENE-041210-323]	ko01100//Metabolic pathways;ko00230//Purine metabolism;ko00250//Alanine, aspartate and glutamate metabolism	-	GO:0004044//amidophosphoribosyltransferase activity;GO:0016740//transferase activity;GO:0016757//transferase activity, transferring glycosyl groups;GO:0046872//metal ion binding;GO:0051536//iron-sulfur cluster binding	GO:0006164//purine nucleotide biosynthetic process;GO:0006189//'de novo' IMP biosynthetic process;GO:0009113//purine nucleobase biosynthetic process;GO:0009116//nucleoside metabolic process
ENSONIG00000002924	asrgl1	2.67	3.02	3.65	8.16	4.36	7.33	3.1133	6.6167	1.08764	0.0076434	0.027064	asparaginase and isoaspartyl peptidase 1 [Source:NCBI gene;Acc:541402]	ko01100//Metabolic pathways;ko00250//Alanine, aspartate and glutamate metabolism	-	GO:0004067//asparaginase activity;GO:0016787//hydrolase activity	-
ENSONIG00000002942	slc1a4	0.12	0.08	0.2	7.65	2.87	8.22	0.1333	6.2467	5.54998	4.0062e-18	2.1271e-16	solute carrier family 1 member 4 [Source:NCBI gene;Acc:100702029]	-	GO:0016020//membrane;GO:0016021//integral component of membrane	GO:0015293//symporter activity	GO:0055085//transmembrane transport
ENSONIG00000004217	cps1	0	0	0	0.49	0.18	0.48	0	0.3833	8.58246	7.70537e-06	6.2894e-05	carbamoyl-phosphate synthase 1 [Source:NCBI gene;Acc:100696002]	ko01100//Metabolic pathways;ko01200//Carbon metabolism;ko01230//Biosynthesis of amino acids;ko00250//Alanine, aspartate and glutamate metabolism;ko00220//Arginine biosynthesis;ko00910//Nitrogen metabolism	-	GO:0000166//nucleotide binding;GO:0004087//carbamoyl-phosphate synthase (ammonia) activity;GO:0004088//carbamoyl-phosphate synthase (glutamine-hydrolyzing) activity;GO:0005524//ATP binding;GO:0046872//metal ion binding	GO:0000050//urea cycle;GO:0006207//'de novo' pyrimidine nucleobase biosynthetic process;GO:0006541//glutamine metabolic process;GO:0006807//nitrogen compound metabolic process;GO:0097272//ammonia homeostasis
ENSONIG00000005716	got2b	44.11	70.63	40.71	107.5	145.26	113.1	51.8167	121.953	1.23484	0.000583307	0.00295509	dynein regulatory complex subunit 4 [Source:NCBI gene;Acc:100705311]	ko01100//Metabolic pathways;ko01200//Carbon metabolism;ko01230//Biosynthesis of amino acids;ko00270//Cysteine and methionine metabolism;ko00330//Arginine and proline metabolism;ko00250//Alanine, aspartate and glutamate metabolism;ko04975//Fat digestion and absorption;ko00350//Tyrosine metabolism;ko00220//Arginine biosynthesis;ko01210//2-Oxocarboxylic acid metabolism;ko00360//Phenylalanine metabol…	GO:0031514//motile cilium	GO:0003824//catalytic activity;GO:0004069//L-aspartate:2-oxoglutarate aminotransferase activity;GO:0008017//microtubule binding;GO:0008483//transaminase activity;GO:0016740//transferase activity;GO:0017137//Rab GTPase binding;GO:0030170//pyridoxal phosphate binding	GO:0006520//cellular amino acid metabolic process;GO:0009058//biosynthetic process;GO:0048870//cell motility
ENSONIG00000006844	gls2b	0	0	0.16	2.99	0.22	1.93	0.0533	1.7133	5.00562	0.00027141	0.00148562	glutaminase kidney isoform, mitochondrial [Source:NCBI gene;Acc:100694977]	ko01100//Metabolic pathways;ko05206//MicroRNAs in cancer;ko04724//Glutamatergic synapse;ko04727//GABAergic synapse;ko05230//Central carbon metabolism in cancer;ko00250//Alanine, aspartate and glutamate metabolism;ko04964//Proximal tubule bicarbonate reclamation;ko00220//Arginine biosynthesis;ko00471//D-Glutamine and D-glutamate metabolism	-	GO:0004359//glutaminase activity;GO:0005515//protein binding	GO:0006541//glutamine metabolic process
ENSONIG00000008683	asl	1.59	0.47	0.76	7.34	1.35	4.67	0.94	4.4533	2.24415	0.00568553	0.0211461	argininosuccinate lyase [Source:ZFIN;Acc:ZDB-GENE-040426-1152]	ko01100//Metabolic pathways;ko01230//Biosynthesis of amino acids;ko00250//Alanine, aspartate and glutamate metabolism;ko00220//Arginine biosynthesis	-	GO:0003824//catalytic activity;GO:0004056//argininosuccinate lyase activity	GO:0042450//arginine biosynthetic process via ornithine
ENSONIG00000009338	gpt2l	8.36	10.68	10.45	56.55	21.1	59.85	9.83	45.8333	2.22113	3.98951e-08	5.36565e-07	alanine aminotransferase 2-like [Source:NCBI gene;Acc:100690242]	ko01100//Metabolic pathways;ko01200//Carbon metabolism;ko01230//Biosynthesis of amino acids;ko00250//Alanine, aspartate and glutamate metabolism;ko00220//Arginine biosynthesis;ko01210//2-Oxocarboxylic acid metabolism	-	GO:0003824//catalytic activity;GO:0030170//pyridoxal phosphate binding	GO:0009058//biosynthetic process
ENSONIG00000011085	slc7a5	41.08	47.57	38.94	281.75	200.78	317.02	42.53	266.517	2.64767	5.26923e-44	1.94417e-41	solute carrier family 7 member 5 [Source:ZFIN;Acc:ZDB-GENE-080818-4]	ko04150//mTOR signaling pathway;ko05230//Central carbon metabolism in cancer	GO:0016020//membrane;GO:0016021//integral component of membrane	GO:0022857//transmembrane transporter activity	GO:0006865//amino acid transport;GO:0055085//transmembrane transport
ENSONIG00000019648	asns	18.73	15.85	16.24	253.09	170.24	245.78	16.94	223.037	3.71878	1.91287e-77	3.20318e-74	asparagine synthetase (glutamine-hydrolyzing) [Source:NCBI gene;Acc:100693316]	ko01100//Metabolic pathways;ko01230//Biosynthesis of amino acids;ko00250//Alanine, aspartate and glutamate metabolism	-	GO:0000166//nucleotide binding;GO:0004066//asparagine synthase (glutamine-hydrolyzing) activity;GO:0005524//ATP binding	GO:0006529//asparagine biosynthetic process;GO:0006541//glutamine metabolic process;GO:0008652//cellular amino acid biosynthetic process;GO:0070981//L-asparagine biosynthetic process

## Sheet: RNA-seq data Fig S5A
GO ID (level1)	GO Term (level1)	GO ID (level2)	GO Term (level2)	number_of_CTR-vs-ET (up)	number_of_CTR-vs-ET (down)	Genes_of_CTR-vs-ET_up	Genes_of_CTR-vs-ET_down
GO:0008150	Biological Process	GO:0008152	metabolic process	978	638	ENSONIG00000000036(pus10),ENSONIG00000000050(gnptab),ENSONIG00000000053(dram1),ENSONIG00000000099(orc5),ENSONIG00000000146(thumpd1),ENSONIG00000000161(sqlea),ENSONIG00000000163(rnf144b),ENSONIG00000000189(MED13L),ENSONIG00000000228(zrsr2),ENSONIG00000000267(isy1),ENSONIG00000000268(GOT1),ENSONIG00000000357(ncf1),ENSONIG00000000385(exd2),ENSONIG00000000400(trmt1),ENSONIG00000000405(man2b1),ENSONIG…	ENSONIG00000000068(cdc6),ENSONIG00000000075(cry1a),ENSONIG00000000094(FAR2),ENSONIG00000000103(sqstm1),ENSONIG00000000106(me1),ENSONIG00000000129(-),ENSONIG00000000245(xrcc3),ENSONIG00000000358(st6gal1),ENSONIG00000000369(prkg1a),ENSONIG00000000469(myb),ENSONIG00000000498(adhfe1),ENSONIG00000000499(myt1b),ENSONIG00000000510(-),ENSONIG00000000672(rnf217),ENSONIG00000000696(coq8aa),ENSONIG000000007…
GO:0008150	Biological Process	GO:0009987	cellular process	1122	906	ENSONIG00000000021(atp6v1e1b),ENSONIG00000000036(pus10),ENSONIG00000000050(gnptab),ENSONIG00000000053(dram1),ENSONIG00000000099(orc5),ENSONIG00000000146(thumpd1),ENSONIG00000000163(rnf144b),ENSONIG00000000189(MED13L),ENSONIG00000000228(zrsr2),ENSONIG00000000267(isy1),ENSONIG00000000268(GOT1),ENSONIG00000000385(exd2),ENSONIG00000000400(trmt1),ENSONIG00000000422(kctd6a),ENSONIG00000000447(tbpl1),EN…	ENSONIG00000000005(ppp1r12a),ENSONIG00000000068(cdc6),ENSONIG00000000075(cry1a),ENSONIG00000000103(sqstm1),ENSONIG00000000110(F2RL3),ENSONIG00000000111(arap3),ENSONIG00000000129(-),ENSONIG00000000245(xrcc3),ENSONIG00000000355(pcdh15a),ENSONIG00000000358(st6gal1),ENSONIG00000000369(prkg1a),ENSONIG00000000387(numb),ENSONIG00000000469(myb),ENSONIG00000000499(myt1b),ENSONIG00000000583(ank3a),ENSONIG0…
GO:0008150	Biological Process	GO:0098754	detoxification	5	8	ENSONIG00000002527(gpx4b),ENSONIG00000010357(prdx3),ENSONIG00000015820(txnrd2.1),ENSONIG00000018611(prdx1),ENSONIG00000035263(prdx6)	ENSONIG00000001768(prdx5),ENSONIG00000003558(mpx),ENSONIG00000010015(ptgs2b),ENSONIG00000010712(ptgs1),ENSONIG00000011663(pxdn),ENSONIG00000013339(EPX),ENSONIG00000016185(esd),ENSONIG00000031899(gpx1b)
GO:0008150	Biological Process	GO:0051704	multi-organism process	22	30	ENSONIG00000000053(dram1),ENSONIG00000000357(ncf1),ENSONIG00000002539(lamtor5),ENSONIG00000002837(nod2),ENSONIG00000003593(-),ENSONIG00000005115(tarbp2),ENSONIG00000007586(lta4h),ENSONIG00000008214(ldlra),ENSONIG00000009328(mettl3),ENSONIG00000011095(golga3),ENSONIG00000012415(tlr9),ENSONIG00000012670(spina),ENSONIG00000013572(m1ap),ENSONIG00000014571(irf7),ENSONIG00000016547(src),ENSONIG00000019…	ENSONIG00000001178(nfkbiaa),ENSONIG00000001333(TLR5),ENSONIG00000002899(fancl),ENSONIG00000003558(mpx),ENSONIG00000003594(-),ENSONIG00000005558(-),ENSONIG00000005691(hip1),ENSONIG00000006496(tlr22),ENSONIG00000007807(orc1),ENSONIG00000007993(nod1),ENSONIG00000008361(wbp2nl),ENSONIG00000008526(hsp90b1),ENSONIG00000008733(irak4),ENSONIG00000009547(mcm4),ENSONIG00000011458(cxcr3.2),ENSONIG0000001411…
GO:0008150	Biological Process	GO:0002376	immune system process	69	71	ENSONIG00000001361(lclat1),ENSONIG00000001406(-),ENSONIG00000001717(akap10),ENSONIG00000001860(npm1a),ENSONIG00000002016(-),ENSONIG00000002319(tbl3),ENSONIG00000002837(nod2),ENSONIG00000002940(spi1b),ENSONIG00000003315(socs1b),ENSONIG00000003669(fgf10a),ENSONIG00000003904(-),ENSONIG00000003961(cish),ENSONIG00000004081(hspa9),ENSONIG00000004240(znf148),ENSONIG00000004914(runx1),ENSONIG00000004934(…	ENSONIG00000000387(numb),ENSONIG00000000469(myb),ENSONIG00000000700(dok2),ENSONIG00000000778(slc4a1a),ENSONIG00000000914(sptb),ENSONIG00000001178(nfkbiaa),ENSONIG00000001228(fam49a),ENSONIG00000001333(TLR5),ENSONIG00000001629(rad51),ENSONIG00000001832(s1pr4),ENSONIG00000001837(kdm6bb),ENSONIG00000002157(selp),ENSONIG00000002184(alas2),ENSONIG00000003432(-),ENSONIG00000003685(fybb),ENSONIG00000004…
GO:0008150	Biological Process	GO:0048511	rhythmic process	2	10	ENSONIG00000021308(nfil3),ENSONIG00000029797(zgc:162707)	ENSONIG00000000075(cry1a),ENSONIG00000008699(nr1d2a),ENSONIG00000009283(nr1d1),ENSONIG00000009815(per2),ENSONIG00000019320(per3),ENSONIG00000019706(ciarta),ENSONIG00000032306(CIART),ENSONIG00000034032(-),ENSONIG00000038157(noctb),ENSONIG00000042714(nfil3-5)
GO:0008150	Biological Process	GO:0048519	negative regulation of biological process	77	82	ENSONIG00000000509(atl1),ENSONIG00000000794(phactr2),ENSONIG00000002527(gpx4b),ENSONIG00000002539(lamtor5),ENSONIG00000002665(mtdha),ENSONIG00000002940(spi1b),ENSONIG00000003046(cbfa2t3),ENSONIG00000003315(socs1b),ENSONIG00000003961(cish),ENSONIG00000004078(aplp2),ENSONIG00000004914(runx1),ENSONIG00000005115(tarbp2),ENSONIG00000006204(nbn),ENSONIG00000006369(igfbp1a),ENSONIG00000006382(phactr1),E…	ENSONIG00000000075(cry1a),ENSONIG00000000914(sptb),ENSONIG00000001178(nfkbiaa),ENSONIG00000001545(rela),ENSONIG00000002398(her9),ENSONIG00000002454(gatad2ab),ENSONIG00000002593(gmnn),ENSONIG00000002646(mylipa),ENSONIG00000002827(c4b),ENSONIG00000003881(dusp6),ENSONIG00000004382(osgn1),ENSONIG00000004923(chek1),ENSONIG00000005298(sptbn2),ENSONIG00000005310(timp2b),ENSONIG00000005632(pid1),ENSONIG0…
GO:0008150	Biological Process	GO:0071840	cellular component organization or biogenesis	186	163	ENSONIG00000000021(atp6v1e1b),ENSONIG00000000267(isy1),ENSONIG00000000422(kctd6a),ENSONIG00000000764(vps18),ENSONIG00000001003(gemin8),ENSONIG00000001085(gar1),ENSONIG00000001102(kat2a),ENSONIG00000001104(mtrf1l),ENSONIG00000001610(mdn1),ENSONIG00000001659(mfn1b),ENSONIG00000001665(-),ENSONIG00000001955(myo18aa),ENSONIG00000002038(smarcc1b),ENSONIG00000002066(dync1li1),ENSONIG00000002188(rhot1a),…	ENSONIG00000000103(sqstm1),ENSONIG00000000355(pcdh15a),ENSONIG00000000469(myb),ENSONIG00000000712(ahi1),ENSONIG00000000892(cacnb1),ENSONIG00000000914(sptb),ENSONIG00000001179(atp6v0a1a),ENSONIG00000001273(fmnl1a),ENSONIG00000001295(mcm3),ENSONIG00000001837(kdm6bb),ENSONIG00000001864(arl13b),ENSONIG00000001892(haus5),ENSONIG00000001924(cep350),ENSONIG00000002179(elmo1),ENSONIG00000002793(mmp2),ENS…
GO:0008150	Biological Process	GO:0008283	cell proliferation	20	16	ENSONIG00000002611(trpm7),ENSONIG00000006369(igfbp1a),ENSONIG00000009328(mettl3),ENSONIG00000010860(itgb8),ENSONIG00000011052(zmp:0000000846),ENSONIG00000011206(il34),ENSONIG00000012850(npr2),ENSONIG00000014321(ing1),ENSONIG00000015708(ing2),ENSONIG00000017217(-),ENSONIG00000017564(psmd10),ENSONIG00000021362(puraa),ENSONIG00000021386(socs3),ENSONIG00000028240(atp6v1f),ENSONIG00000032812(adora2a),…	ENSONIG00000001569(tgfbi),ENSONIG00000001629(rad51),ENSONIG00000003171(adgrg1),ENSONIG00000005632(pid1),ENSONIG00000008671(cdca7a),ENSONIG00000008829(cdkn1bb),ENSONIG00000011245(dab2ipb),ENSONIG00000011899(gas2l3),ENSONIG00000012899(ing4),ENSONIG00000013313(mob1a),ENSONIG00000014958(klf4),ENSONIG00000020854(tob1a),ENSONIG00000032216(tgif1),ENSONIG00000037064(-),ENSONIG00000039505(spry1),ENSONIG00…
GO:0008150	Biological Process	GO:0040007	growth	16	26	ENSONIG00000000021(atp6v1e1b),ENSONIG00000004081(hspa9),ENSONIG00000005891(extl3),ENSONIG00000006629(casp9),ENSONIG00000009147(plxnb1a),ENSONIG00000009292(chd3),ENSONIG00000011834(mapk14a),ENSONIG00000012850(npr2),ENSONIG00000013762(hspd1),ENSONIG00000015517(swap70b),ENSONIG00000017750(hbegfa),ENSONIG00000017900(clns1a),ENSONIG00000019525(utp25),ENSONIG00000019692(hnrnpr),ENSONIG00000028030(vdac2…	ENSONIG00000001768(prdx5),ENSONIG00000001837(kdm6bb),ENSONIG00000003881(dusp6),ENSONIG00000004013(esco2),ENSONIG00000004382(osgn1),ENSONIG00000005810(zeb2a),ENSONIG00000007807(orc1),ENSONIG00000008866(ccn1),ENSONIG00000010176(stk11),ENSONIG00000010319(epha4b),ENSONIG00000010684(notch1b),ENSONIG00000010746(anxa1a),ENSONIG00000015168(vangl2),ENSONIG00000016021(fam53b),ENSONIG00000016666(itga5),ENSO…
GO:0008150	Biological Process	GO:0044848	biological phase	0	1	--	MSTRG.3779(KNTC1)
GO:0008150	Biological Process	GO:0007610	behavior	7	15	ENSONIG00000000764(vps18),ENSONIG00000001276(snap25a),ENSONIG00000004009(opa3),ENSONIG00000004836(cct8),ENSONIG00000009062(slc6a9),ENSONIG00000020273(trnt1),ENSONIG00000029797(zgc:162707)	ENSONIG00000000103(sqstm1),ENSONIG00000002679(fhl1a),ENSONIG00000004222(slc26a2),ENSONIG00000005868(cnr1),ENSONIG00000005984(dnajb6b),ENSONIG00000007208(fbxo32),ENSONIG00000007993(nod1),ENSONIG00000008522(fhl1b),ENSONIG00000009218(atp13a2),ENSONIG00000009283(nr1d1),ENSONIG00000009785(pim1),ENSONIG00000009815(per2),ENSONIG00000012801(trpv1),ENSONIG00000017383(lamb1a),ENSONIG00000020827(ca6)
GO:0008150	Biological Process	GO:0048518	positive regulation of biological process	56	65	ENSONIG00000001163(psmc1a),ENSONIG00000002137(atf6),ENSONIG00000002285(lamtor2),ENSONIG00000002665(mtdha),ENSONIG00000002867(cnep1r1),ENSONIG00000002940(spi1b),ENSONIG00000004914(runx1),ENSONIG00000004934(tlr1),ENSONIG00000005335(fli1a),ENSONIG00000005639(usp16),ENSONIG00000005891(extl3),ENSONIG00000006614(scap),ENSONIG00000006629(casp9),ENSONIG00000006687(prdm1a),ENSONIG00000007158(grb10b),ENSON…	ENSONIG00000000387(numb),ENSONIG00000001329(mafk),ENSONIG00000001333(TLR5),ENSONIG00000001545(rela),ENSONIG00000001886(fzr1a),ENSONIG00000002179(elmo1),ENSONIG00000002876(traf2b),ENSONIG00000002983(rel),ENSONIG00000003702(itgb1a),ENSONIG00000003802(SH2B2),ENSONIG00000003805(map4k2),ENSONIG00000004013(esco2),ENSONIG00000004317(maml1),ENSONIG00000004382(osgn1),ENSONIG00000004390(-),ENSONIG000000043…
GO:0008150	Biological Process	GO:0043473	pigmentation	11	5	ENSONIG00000000764(vps18),ENSONIG00000001876(gart),ENSONIG00000002611(trpm7),ENSONIG00000005144(tyr),ENSONIG00000005267(sox9b),ENSONIG00000006687(prdm1a),ENSONIG00000009230(atp6v1h),ENSONIG00000013841(ift27),ENSONIG00000016229(inpp5b),ENSONIG00000016614(chd7),ENSONIG00000018527(lrmda)	ENSONIG00000003173(SHROOM2),ENSONIG00000009878(sox5),ENSONIG00000010383(hipk2),ENSONIG00000018701(ednrba),ENSONIG00000021347(cx39.4)
GO:0008150	Biological Process	GO:0001906	cell killing	0	1	--	ENSONIG00000035377(-)
GO:0008150	Biological Process	GO:0022610	biological adhesion	24	43	ENSONIG00000001955(myo18aa),ENSONIG00000002170(thbs3a),ENSONIG00000003397(clgn),ENSONIG00000004914(runx1),ENSONIG00000006386(dspb),ENSONIG00000006758(-),ENSONIG00000007572(itga1),ENSONIG00000009031(ctnnd2b),ENSONIG00000009328(mettl3),ENSONIG00000010118(nid1a),ENSONIG00000010627(-),ENSONIG00000010860(itgb8),ENSONIG00000011052(zmp:0000000846),ENSONIG00000012887(svep1),ENSONIG00000013302(HAPLN3),ENS…	ENSONIG00000000355(pcdh15a),ENSONIG00000000980(itgb3a),ENSONIG00000001431(FAT4),ENSONIG00000001569(tgfbi),ENSONIG00000001603(-),ENSONIG00000002117(ctnnal1),ENSONIG00000002157(selp),ENSONIG00000003125(blzf1),ENSONIG00000003702(itgb1a),ENSONIG00000004788(-),ENSONIG00000005070(CTNND1),ENSONIG00000005747(thbs1),ENSONIG00000005755(nedd4a),ENSONIG00000006861(itga4),ENSONIG00000007226(ctnnb1),ENSONIG000…
GO:0008150	Biological Process	GO:0032502	developmental process	214	245	ENSONIG00000000021(atp6v1e1b),ENSONIG00000000050(gnptab),ENSONIG00000000447(tbpl1),ENSONIG00000000509(atl1),ENSONIG00000000764(vps18),ENSONIG00000000912(eftud2),ENSONIG00000001361(lclat1),ENSONIG00000001479(lsr),ENSONIG00000001555(elp1),ENSONIG00000001717(akap10),ENSONIG00000001808(enc3),ENSONIG00000001860(npm1a),ENSONIG00000001876(gart),ENSONIG00000001955(myo18aa),ENSONIG00000002016(-),ENSONIG00…	ENSONIG00000000103(sqstm1),ENSONIG00000000111(arap3),ENSONIG00000000355(pcdh15a),ENSONIG00000000387(numb),ENSONIG00000000469(myb),ENSONIG00000000499(myt1b),ENSONIG00000000533(ikzf5),ENSONIG00000000700(dok2),ENSONIG00000000712(ahi1),ENSONIG00000000729(ccn2a),ENSONIG00000000778(slc4a1a),ENSONIG00000000843(pld1a),ENSONIG00000000914(sptb),ENSONIG00000000955(crip2),ENSONIG00000001178(nfkbiaa),ENSONIG0…
GO:0008150	Biological Process	GO:0040011	locomotion	37	40	ENSONIG00000003669(fgf10a),ENSONIG00000003681(nrp1a),ENSONIG00000003730(cars2),ENSONIG00000005654(CYBA),ENSONIG00000005703(trip4),ENSONIG00000005716(got2b),ENSONIG00000005891(extl3),ENSONIG00000006297(ccr9b),ENSONIG00000007204(-),ENSONIG00000007586(lta4h),ENSONIG00000009031(ctnnd2b),ENSONIG00000009328(mettl3),ENSONIG00000010128(disc1),ENSONIG00000010866(-),ENSONIG00000010947(glrx2),ENSONIG0000001…	ENSONIG00000000469(myb),ENSONIG00000001179(atp6v0a1a),ENSONIG00000001832(s1pr4),ENSONIG00000002126(-),ENSONIG00000002157(selp),ENSONIG00000002179(elmo1),ENSONIG00000002793(mmp2),ENSONIG00000003493(asap3),ENSONIG00000005810(zeb2a),ENSONIG00000006005(ezrb),ENSONIG00000006545(sphk2),ENSONIG00000007135(e2f8),ENSONIG00000008476(RELN),ENSONIG00000009204(itchb),ENSONIG00000010266(elmo3),ENSONIG000000104…
GO:0008150	Biological Process	GO:0022414	reproductive process	8	6	ENSONIG00000006062(mre11a),ENSONIG00000006204(nbn),ENSONIG00000009328(mettl3),ENSONIG00000011095(golga3),ENSONIG00000012216(ahr2),ENSONIG00000012670(spina),ENSONIG00000013572(m1ap),ENSONIG00000019754(dmc1)	ENSONIG00000002899(fancl),ENSONIG00000008361(wbp2nl),ENSONIG00000009159(ncapd3),ENSONIG00000033143(lrmp),ENSONIG00000033150(psmc3ip),ENSONIG00000036474(spata6)
GO:0008150	Biological Process	GO:0000003	reproduction	8	6	ENSONIG00000006062(mre11a),ENSONIG00000006204(nbn),ENSONIG00000009328(mettl3),ENSONIG00000011095(golga3),ENSONIG00000012216(ahr2),ENSONIG00000012670(spina),ENSONIG00000013572(m1ap),ENSONIG00000019754(dmc1)	ENSONIG00000002899(fancl),ENSONIG00000008361(wbp2nl),ENSONIG00000009159(ncapd3),ENSONIG00000033143(lrmp),ENSONIG00000033150(psmc3ip),ENSONIG00000036474(spata6)
GO:0008150	Biological Process	GO:0032501	multicellular organismal process	221	257	ENSONIG00000000021(atp6v1e1b),ENSONIG00000000050(gnptab),ENSONIG00000000447(tbpl1),ENSONIG00000000509(atl1),ENSONIG00000000764(vps18),ENSONIG00000000912(eftud2),ENSONIG00000001361(lclat1),ENSONIG00000001479(lsr),ENSONIG00000001555(elp1),ENSONIG00000001717(akap10),ENSONIG00000001808(enc3),ENSONIG00000001860(npm1a),ENSONIG00000001876(gart),ENSONIG00000001955(myo18aa),ENSONIG00000002016(-),ENSONIG00…	ENSONIG00000000103(sqstm1),ENSONIG00000000110(F2RL3),ENSONIG00000000111(arap3),ENSONIG00000000355(pcdh15a),ENSONIG00000000387(numb),ENSONIG00000000469(myb),ENSONIG00000000499(myt1b),ENSONIG00000000533(ikzf5),ENSONIG00000000700(dok2),ENSONIG00000000712(ahi1),ENSONIG00000000729(ccn2a),ENSONIG00000000778(slc4a1a),ENSONIG00000000843(pld1a),ENSONIG00000000892(cacnb1),ENSONIG00000000914(sptb),ENSONIG00…
GO:0008150	Biological Process	GO:0050896	response to stimulus	300	413	ENSONIG00000000021(atp6v1e1b),ENSONIG00000000053(dram1),ENSONIG00000000357(ncf1),ENSONIG00000000474(pofut1),ENSONIG00000000509(atl1),ENSONIG00000000599(adcy3b),ENSONIG00000000747(chek2),ENSONIG00000000764(vps18),ENSONIG00000000806(irak1),ENSONIG00000000822(asic2),ENSONIG00000000860(plcd3a),ENSONIG00000000924(-),ENSONIG00000001001(rps6ka5),ENSONIG00000001198(-),ENSONIG00000001244(PLEKHH3),ENSONIG0…	ENSONIG00000000005(ppp1r12a),ENSONIG00000000075(cry1a),ENSONIG00000000110(F2RL3),ENSONIG00000000111(arap3),ENSONIG00000000245(xrcc3),ENSONIG00000000355(pcdh15a),ENSONIG00000000583(ank3a),ENSONIG00000000814(tmub2),ENSONIG00000000843(pld1a),ENSONIG00000000980(itgb3a),ENSONIG00000001018(camk2g2),ENSONIG00000001176(neil3),ENSONIG00000001178(nfkbiaa),ENSONIG00000001333(TLR5),ENSONIG00000001569(tgfbi),…
GO:0008150	Biological Process	GO:0051179	localization	229	190	ENSONIG00000000021(atp6v1e1b),ENSONIG00000000050(gnptab),ENSONIG00000000139(slc25a32b),ENSONIG00000000586(-),ENSONIG00000000764(vps18),ENSONIG00000000822(asic2),ENSONIG00000000841(slc29a1a),ENSONIG00000001216(timm50),ENSONIG00000001276(snap25a),ENSONIG00000001311(kif13bb),ENSONIG00000001314(snx8a),ENSONIG00000001502(NCBP1),ENSONIG00000001525(SLC49A3),ENSONIG00000001784(osbp),ENSONIG00000001877(at…	ENSONIG00000000171(ttyh3b),ENSONIG00000000223(slc7a11),ENSONIG00000000355(pcdh15a),ENSONIG00000000428(-),ENSONIG00000000469(myb),ENSONIG00000000778(slc4a1a),ENSONIG00000000892(cacnb1),ENSONIG00000001087(exoc3l2b),ENSONIG00000001179(atp6v0a1a),ENSONIG00000001333(TLR5),ENSONIG00000001599(ABCA1),ENSONIG00000001669(tmem115),ENSONIG00000001832(s1pr4),ENSONIG00000001993(slc4a7),ENSONIG00000002030(cacna…
GO:0008150	Biological Process	GO:0065007	biological regulation	469	562	ENSONIG00000000053(dram1),ENSONIG00000000189(MED13L),ENSONIG00000000474(pofut1),ENSONIG00000000509(atl1),ENSONIG00000000526(nkx1.2la),ENSONIG00000000599(adcy3b),ENSONIG00000000794(phactr2),ENSONIG00000000806(irak1),ENSONIG00000000860(plcd3a),ENSONIG00000000912(eftud2),ENSONIG00000000924(-),ENSONIG00000001001(rps6ka5),ENSONIG00000001102(kat2a),ENSONIG00000001116(GADD45B),ENSONIG00000001163(psmc1a)…	ENSONIG00000000005(ppp1r12a),ENSONIG00000000075(cry1a),ENSONIG00000000103(sqstm1),ENSONIG00000000110(F2RL3),ENSONIG00000000111(arap3),ENSONIG00000000387(numb),ENSONIG00000000469(myb),ENSONIG00000000499(myt1b),ENSONIG00000000583(ank3a),ENSONIG00000000700(dok2),ENSONIG00000000730(cables2b),ENSONIG00000000778(slc4a1a),ENSONIG00000000843(pld1a),ENSONIG00000000914(sptb),ENSONIG00000000980(itgb3a),ENSO…
GO:0008150	Biological Process	GO:0050789	regulation of biological process	409	516	ENSONIG00000000053(dram1),ENSONIG00000000189(MED13L),ENSONIG00000000474(pofut1),ENSONIG00000000509(atl1),ENSONIG00000000526(nkx1.2la),ENSONIG00000000599(adcy3b),ENSONIG00000000794(phactr2),ENSONIG00000000806(irak1),ENSONIG00000000860(plcd3a),ENSONIG00000000912(eftud2),ENSONIG00000000924(-),ENSONIG00000001001(rps6ka5),ENSONIG00000001102(kat2a),ENSONIG00000001116(GADD45B),ENSONIG00000001163(psmc1a)…	ENSONIG00000000005(ppp1r12a),ENSONIG00000000075(cry1a),ENSONIG00000000103(sqstm1),ENSONIG00000000110(F2RL3),ENSONIG00000000111(arap3),ENSONIG00000000387(numb),ENSONIG00000000469(myb),ENSONIG00000000499(myt1b),ENSONIG00000000583(ank3a),ENSONIG00000000730(cables2b),ENSONIG00000000843(pld1a),ENSONIG00000000914(sptb),ENSONIG00000000980(itgb3a),ENSONIG00000001158(ches1),ENSONIG00000001178(nfkbiaa),ENS…
GO:0008150	Biological Process	GO:0023052	signaling	181	302	ENSONIG00000000474(pofut1),ENSONIG00000000509(atl1),ENSONIG00000000599(adcy3b),ENSONIG00000000806(irak1),ENSONIG00000000860(plcd3a),ENSONIG00000000924(-),ENSONIG00000001001(rps6ka5),ENSONIG00000001198(-),ENSONIG00000001244(PLEKHH3),ENSONIG00000001294(-),ENSONIG00000001609(casp8ap2),ENSONIG00000001966(ksr1a),ENSONIG00000002016(-),ENSONIG00000002137(atf6),ENSONIG00000002285(lamtor2),ENSONIG00000002…	ENSONIG00000000005(ppp1r12a),ENSONIG00000000110(F2RL3),ENSONIG00000000111(arap3),ENSONIG00000000583(ank3a),ENSONIG00000000843(pld1a),ENSONIG00000000980(itgb3a),ENSONIG00000001333(TLR5),ENSONIG00000001766(GNG4),ENSONIG00000001832(s1pr4),ENSONIG00000001914(si:ch211-241f5.3),ENSONIG00000001920(adgrl1a),ENSONIG00000002117(ctnnal1),ENSONIG00000002126(-),ENSONIG00000002502(gnai3),ENSONIG00000002646(myl…
GO:0003674	Molecular Function	GO:0003824	catalytic activity	817	495	ENSONIG00000000021(atp6v1e1b),ENSONIG00000000036(pus10),ENSONIG00000000050(gnptab),ENSONIG00000000161(sqlea),ENSONIG00000000163(rnf144b),ENSONIG00000000268(GOT1),ENSONIG00000000357(ncf1),ENSONIG00000000385(exd2),ENSONIG00000000390(GSTO1),ENSONIG00000000400(trmt1),ENSONIG00000000405(man2b1),ENSONIG00000000456(manba),ENSONIG00000000474(pofut1),ENSONIG00000000477(l2hgdh),ENSONIG00000000509(atl1),ENS…	ENSONIG00000000094(FAR2),ENSONIG00000000106(me1),ENSONIG00000000129(-),ENSONIG00000000245(xrcc3),ENSONIG00000000286(ENTPD7),ENSONIG00000000337(GTPBP2),ENSONIG00000000358(st6gal1),ENSONIG00000000369(prkg1a),ENSONIG00000000448(-),ENSONIG00000000498(adhfe1),ENSONIG00000000510(-),ENSONIG00000000626(ube2d1a),ENSONIG00000000663(tent5ab),ENSONIG00000000672(rnf217),ENSONIG00000000769(srpk3),ENSONIG000000…
GO:0003674	Molecular Function	GO:0005488	binding	1284	1090	ENSONIG00000000036(pus10),ENSONIG00000000050(gnptab),ENSONIG00000000057(-),ENSONIG00000000142(dcaf13),ENSONIG00000000146(thumpd1),ENSONIG00000000148(-),ENSONIG00000000161(sqlea),ENSONIG00000000163(rnf144b),ENSONIG00000000228(zrsr2),ENSONIG00000000268(GOT1),ENSONIG00000000284(tox4b),ENSONIG00000000297(-),ENSONIG00000000349(wdr83),ENSONIG00000000357(ncf1),ENSONIG00000000385(exd2),ENSONIG00000000390…
G.23982(BCL2L14),MSTRG.7878(mid1ip1a),MSTRG.9614(ZNF326),MSTRG.9784(EIF2B3)	ENSONIG00000000005(ppp1r12a),ENSONIG00000000068(cdc6),ENSONIG00000000096(kdm7ab),ENSONIG00000000103(sqstm1),ENSONIG00000000106(me1),ENSONIG00000000111(arap3),ENSONIG00000000129(-),ENSONIG00000000209(WHAMM),ENSONIG00000000245(xrcc3),ENSONIG00000000286(ENTPD7),ENSONIG00000000337(GTPBP2),ENSONIG00000000355(pcdh15a),ENSONIG00000000369(prkg1a),ENSONIG00000000377(zgc:91976),ENSONIG00000000387(numb),ENS…
GO:0003674	Molecular Function	GO:0016209	antioxidant activity	5	7	ENSONIG00000002527(gpx4b),ENSONIG00000010357(prdx3),ENSONIG00000015820(txnrd2.1),ENSONIG00000018611(prdx1),ENSONIG00000035263(prdx6)	ENSONIG00000001768(prdx5),ENSONIG00000003558(mpx),ENSONIG00000010015(ptgs2b),ENSONIG00000010712(ptgs1),ENSONIG00000011663(pxdn),ENSONIG00000013339(EPX),ENSONIG00000031899(gpx1b)
GO:0003674	Molecular Function	GO:0140110	transcription regulator activity	54	92	ENSONIG00000000189(MED13L),ENSONIG00000002137(atf6),ENSONIG00000002940(spi1b),ENSONIG00000003046(cbfa2t3),ENSONIG00000004109(-),ENSONIG00000004586(nfe2l3),ENSONIG00000004914(runx1),ENSONIG00000005267(sox9b),ENSONIG00000005335(fli1a),ENSONIG00000005408(atf5a),ENSONIG00000005464(nfxl1),ENSONIG00000005596(MAF),ENSONIG00000005631(irf8),ENSONIG00000005639(usp16),ENSONIG00000006687(prdm1a),ENSONIG00000…	ENSONIG00000000469(myb),ENSONIG00000000499(myt1b),ENSONIG00000001158(ches1),ENSONIG00000001329(mafk),ENSONIG00000001545(rela),ENSONIG00000002158(rfx1a),ENSONIG00000002983(rel),ENSONIG00000003675(relb),ENSONIG00000003711(fosb),ENSONIG00000004317(maml1),ENSONIG00000004957(tcf19l),ENSONIG00000005180(crebbpb),ENSONIG00000005449(foxo4),ENSONIG00000005463(fosl1),ENSONIG00000006808(znfx1),ENSONIG0000000…
GO:0003674	Molecular Function	GO:0140104	molecular carrier activity	2	4	ENSONIG00000012855(snupn),ENSONIG00000015706(cox17)	ENSONIG00000018850(-),ENSONIG00000037711(-),ENSONIG00000039402(zgc:163057),ENSONIG00000039404(-)
GO:0003674	Molecular Function	GO:0045182	translation regulator activity	0	2	--	ENSONIG00000003107(cpeb2),ENSONIG00000039154(PAIP2)
GO:0003674	Molecular Function	GO:0005198	structural molecule activity	47	15	ENSONIG00000000609(mrps18a),ENSONIG00000001150(mrps5),ENSONIG00000002022(MRPS12),ENSONIG00000002051(mrpl3),ENSONIG00000002239(nup85),ENSONIG00000003122(mrpl16),ENSONIG00000004894(mrpl18),ENSONIG00000005419(cltcb),ENSONIG00000005480(mrpl11),ENSONIG00000008827(mrps35),ENSONIG00000010147(mrpl2),ENSONIG00000010250(nup93),ENSONIG00000010543(gadd45aa),ENSONIG00000010986(mrpl37),ENSONIG00000011240(mrps2…	ENSONIG00000000914(sptb),ENSONIG00000002810(-),ENSONIG00000005298(sptbn2),ENSONIG00000006862(sptbn1),ENSONIG00000011492(-),ENSONIG00000014329(-),ENSONIG00000014346(col4a1),ENSONIG00000015283(TLN2),ENSONIG00000015413(SPTBN1),ENSONIG00000015873(zgc:65851),ENSONIG00000018486(EPB41L3),ENSONIG00000018807(si:ch211-156l18.7),ENSONIG00000020575(-),ENSONIG00000029052(tuba1c),ENSONIG00000031701(tuba8l3)
GO:0003674	Molecular Function	GO:0038024	cargo receptor activity	7	8	ENSONIG00000006480(tfr1b),ENSONIG00000008214(ldlra),ENSONIG00000010627(-),ENSONIG00000012744(vldlr),ENSONIG00000013156(-),ENSONIG00000027337(-),ENSONIG00000038280(-)	ENSONIG00000000428(-),ENSONIG00000003649(scarb2c),ENSONIG00000007616(-),ENSONIG00000012500(-),ENSONIG00000014025(ccr9a),ENSONIG00000030691(-),ENSONIG00000034104(-),ENSONIG00000036588(-)
GO:0003674	Molecular Function	GO:0098772	molecular function regulator	62	83	ENSONIG00000000794(phactr2),ENSONIG00000001294(-),ENSONIG00000002016(-),ENSONIG00000002285(lamtor2),ENSONIG00000002599(psmd1),ENSONIG00000002820(csnk2b),ENSONIG00000003356(il17a/f1),ENSONIG00000003669(fgf10a),ENSONIG00000004078(aplp2),ENSONIG00000004190(-),ENSONIG00000004822(acap1),ENSONIG00000004827(zgc:114045),ENSONIG00000004879(arhgap29a),ENSONIG00000004897(arhgap42a),ENSONIG00000006045(adma),…	ENSONIG00000000005(ppp1r12a),ENSONIG00000000111(arap3),ENSONIG00000001760(prkar2aa),ENSONIG00000001886(fzr1a),ENSONIG00000002067(arhgef16),ENSONIG00000002480(azin1b),ENSONIG00000002827(c4b),ENSONIG00000003259(iqsec1b),ENSONIG00000003375(-),ENSONIG00000003493(asap3),ENSONIG00000003769(arhgap12b),ENSONIG00000003912(sh2d3ca),ENSONIG00000004135(-),ENSONIG00000004599(rp2),ENSONIG00000004693(tiam1a),EN…
GO:0003674	Molecular Function	GO:0005215	transporter activity	82	77	ENSONIG00000000021(atp6v1e1b),ENSONIG00000000586(-),ENSONIG00000000822(asic2),ENSONIG00000000841(slc29a1a),ENSONIG00000001276(snap25a),ENSONIG00000002196(-),ENSONIG00000002471(-),ENSONIG00000002609(si:dkeyp-120h9.1),ENSONIG00000002611(trpm7),ENSONIG00000002942(slc1a4),ENSONIG00000003132(slc7a10a),ENSONIG00000003186(tmco3),ENSONIG00000003419(-),ENSONIG00000003721(slc19a2),ENSONIG00000003832(slc6a1…	ENSONIG00000000171(ttyh3b),ENSONIG00000000223(slc7a11),ENSONIG00000000778(slc4a1a),ENSONIG00000000892(cacnb1),ENSONIG00000001179(atp6v0a1a),ENSONIG00000001599(ABCA1),ENSONIG00000001993(slc4a7),ENSONIG00000002030(cacna1aa),ENSONIG00000002349(slc1a6),ENSONIG00000002385(KCNQ4),ENSONIG00000002436(si:ch211-221f10.2),ENSONIG00000002766(slc12a4),ENSONIG00000003175(slc7a6),ENSONIG00000003516(nipal3),ENSO…
GO:0003674	Molecular Function	GO:0060089	molecular transducer activity	50	111	ENSONIG00000001198(-),ENSONIG00000002601(il12rb2),ENSONIG00000002802(kdrl),ENSONIG00000003681(nrp1a),ENSONIG00000003833(lpar2b),ENSONIG00000004047(slc26a1),ENSONIG00000004844(-),ENSONIG00000004934(tlr1),ENSONIG00000005929(si:dkey-96n2.3),ENSONIG00000005975(ptgir),ENSONIG00000006297(ccr9b),ENSONIG00000007412(-),ENSONIG00000008618(IL12B),ENSONIG00000009147(plxnb1a),ENSONIG00000009811(GPR55),ENSONIG…	ENSONIG00000000110(F2RL3),ENSONIG00000000369(prkg1a),ENSONIG00000001333(TLR5),ENSONIG00000001832(s1pr4),ENSONIG00000001914(si:ch211-241f5.3),ENSONIG00000001920(adgrl1a),ENSONIG00000002126(-),ENSONIG00000002743(-),ENSONIG00000002960(kdr),ENSONIG00000003171(adgrg1),ENSONIG00000003653(-),ENSONIG00000003702(itgb1a),ENSONIG00000003826(-),ENSONIG00000003873(AXL),ENSONIG00000004035(epha2a),ENSONIG000000…
GO:0005575	Cellular Component	GO:0043226	organelle	499	271	ENSONIG00000000053(dram1),ENSONIG00000000099(orc5),ENSONIG00000000139(slc25a32b),ENSONIG00000000189(MED13L),ENSONIG00000000228(zrsr2),ENSONIG00000000284(tox4b),ENSONIG00000000509(atl1),ENSONIG00000000522(eef1akmt2),ENSONIG00000000526(nkx1.2la),ENSONIG00000000609(mrps18a),ENSONIG00000000807(msl2a),ENSONIG00000000923(phb),ENSONIG00000000952(elmsan1b),ENSONIG00000000968(trmt6),ENSONIG00000001085(gar…	ENSONIG00000000068(cdc6),ENSONIG00000000075(cry1a),ENSONIG00000000096(kdm7ab),ENSONIG00000000245(xrcc3),ENSONIG00000000355(pcdh15a),ENSONIG00000000358(st6gal1),ENSONIG00000000469(myb),ENSONIG00000000499(myt1b),ENSONIG00000000696(coq8aa),ENSONIG00000000914(sptb),ENSONIG00000001158(ches1),ENSONIG00000001179(atp6v0a1a),ENSONIG00000001295(mcm3),ENSONIG00000001329(mafk),ENSONIG00000001494(ccne2),ENSON…
GO:0005575	Cellular Component	GO:0005623	cell	685	387	ENSONIG00000000053(dram1),ENSONIG00000000099(orc5),ENSONIG00000000139(slc25a32b),ENSONIG00000000189(MED13L),ENSONIG00000000228(zrsr2),ENSONIG00000000284(tox4b),ENSONIG00000000357(ncf1),ENSONIG00000000390(GSTO1),ENSONIG00000000509(atl1),ENSONIG00000000522(eef1akmt2),ENSONIG00000000526(nkx1.2la),ENSONIG00000000599(adcy3b),ENSONIG00000000609(mrps18a),ENSONIG00000000807(msl2a),ENSONIG00000000923(phb)…	ENSONIG00000000005(ppp1r12a),ENSONIG00000000068(cdc6),ENSONIG00000000075(cry1a),ENSONIG00000000096(kdm7ab),ENSONIG00000000171(ttyh3b),ENSONIG00000000245(xrcc3),ENSONIG00000000355(pcdh15a),ENSONIG00000000358(st6gal1),ENSONIG00000000387(numb),ENSONIG00000000469(myb),ENSONIG00000000499(myt1b),ENSONIG00000000696(coq8aa),ENSONIG00000000892(cacnb1),ENSONIG00000000914(sptb),ENSONIG00000000980(itgb3a),EN…
GO:0005575	Cellular Component	GO:0044464	cell part	668	381	ENSONIG00000000053(dram1),ENSONIG00000000099(orc5),ENSONIG00000000139(slc25a32b),ENSONIG00000000189(MED13L),ENSONIG00000000228(zrsr2),ENSONIG00000000284(tox4b),ENSONIG00000000357(ncf1),ENSONIG00000000390(GSTO1),ENSONIG00000000509(atl1),ENSONIG00000000522(eef1akmt2),ENSONIG00000000526(nkx1.2la),ENSONIG00000000599(adcy3b),ENSONIG00000000609(mrps18a),ENSONIG00000000807(msl2a),ENSONIG00000000923(phb)…	ENSONIG00000000005(ppp1r12a),ENSONIG00000000068(cdc6),ENSONIG00000000075(cry1a),ENSONIG00000000096(kdm7ab),ENSONIG00000000171(ttyh3b),ENSONIG00000000245(xrcc3),ENSONIG00000000355(pcdh15a),ENSONIG00000000358(st6gal1),ENSONIG00000000387(numb),ENSONIG00000000469(myb),ENSONIG00000000499(myt1b),ENSONIG00000000696(coq8aa),ENSONIG00000000892(cacnb1),ENSONIG00000000914(sptb),ENSONIG00000000980(itgb3a),EN…
GO:0005575	Cellular Component	GO:0032991	protein-containing complex	272	109	ENSONIG00000000021(atp6v1e1b),ENSONIG00000000099(orc5),ENSONIG00000000189(MED13L),ENSONIG00000000228(zrsr2),ENSONIG00000000284(tox4b),ENSONIG00000000609(mrps18a),ENSONIG00000000807(msl2a),ENSONIG00000000968(trmt6),ENSONIG00000001003(gemin8),ENSONIG00000001150(mrps5),ENSONIG00000001210(ccdc43),ENSONIG00000001216(timm50),ENSONIG00000001332(mtx2),ENSONIG00000001395(aqr),ENSONIG00000001502(NCBP1),ENS…	ENSONIG00000000075(cry1a),ENSONIG00000000171(ttyh3b),ENSONIG00000000892(cacnb1),ENSONIG00000000980(itgb3a),ENSONIG00000001087(exoc3l2b),ENSONIG00000001179(atp6v0a1a),ENSONIG00000001295(mcm3),ENSONIG00000001329(mafk),ENSONIG00000001545(rela),ENSONIG00000001760(prkar2aa),ENSONIG00000001766(GNG4),ENSONIG00000001892(haus5),ENSONIG00000002030(cacna1aa),ENSONIG00000002385(KCNQ4),ENSONIG00000002598(si:c…
GO:0005575	Cellular Component	GO:0031974	membrane-enclosed lumen	76	19	ENSONIG00000000189(MED13L),ENSONIG00000000807(msl2a),ENSONIG00000001085(gar1),ENSONIG00000001860(npm1a),ENSONIG00000001949(PRELID3B),ENSONIG00000002038(smarcc1b),ENSONIG00000002322(exosc10),ENSONIG00000003005(smpd5),ENSONIG00000003349(gtf2a2),ENSONIG00000003458(pop4),ENSONIG00000003855(zgc:92664),ENSONIG00000004165(zgc:103508),ENSONIG00000004304(taf1),ENSONIG00000005901(cpsf2),ENSONIG00000006199(…	ENSONIG00000001987(calr),ENSONIG00000002184(alas2),ENSONIG00000002598(si:ch211-13k12.2),ENSONIG00000002899(fancl),ENSONIG00000004317(maml1),ENSONIG00000004933(fen1),ENSONIG00000005180(crebbpb),ENSONIG00000007211(prelid3b),ENSONIG00000007664(-),ENSONIG00000009159(ncapd3),ENSONIG00000009850(gtf2a1l),ENSONIG00000010773(pdk4),ENSONIG00000012635(mbd2),ENSONIG00000013522(pole),ENSONIG00000014419(pdia4)…
GO:0005575	Cellular Component	GO:0044422	organelle part	238	96	ENSONIG00000000099(orc5),ENSONIG00000000139(slc25a32b),ENSONIG00000000189(MED13L),ENSONIG00000000228(zrsr2),ENSONIG00000000807(msl2a),ENSONIG00000000923(phb),ENSONIG00000001085(gar1),ENSONIG00000001216(timm50),ENSONIG00000001332(mtx2),ENSONIG00000001395(aqr),ENSONIG00000001659(mfn1b),ENSONIG00000001860(npm1a),ENSONIG00000001903(u2af1),ENSONIG00000001945(qtrt1),ENSONIG00000001949(PRELID3B),ENSONIG…	ENSONIG00000000355(pcdh15a),ENSONIG00000000469(myb),ENSONIG00000000914(sptb),ENSONIG00000001179(atp6v0a1a),ENSONIG00000001892(haus5),ENSONIG00000001924(cep350),ENSONIG00000001963(soat1),ENSONIG00000001987(calr),ENSONIG00000002184(alas2),ENSONIG00000002598(si:ch211-13k12.2),ENSONIG00000002644(myo5aa),ENSONIG00000002679(fhl1a),ENSONIG00000002899(fancl),ENSONIG00000003323(katnb1),ENSONIG00000004307(…
GO:0005575	Cellular Component	GO:0099080	supramolecular complex	7	15	ENSONIG00000002066(dync1li1),ENSONIG00000004583(tubgcp5),ENSONIG00000009557(mapre2),ENSONIG00000010678(camsap1b),ENSONIG00000013779(-),ENSONIG00000017903(kif3a),ENSONIG00000038870(-)	ENSONIG00000002679(fhl1a),ENSONIG00000003323(katnb1),ENSONIG00000005370(-),ENSONIG00000008729(-),ENSONIG00000009133(krt8),ENSONIG00000009246(viml),ENSONIG00000010092(camsap2b),ENSONIG00000011492(-),ENSONIG00000011899(gas2l3),ENSONIG00000015873(zgc:65851),ENSONIG00000018807(si:ch211-156l18.7),ENSONIG00000020575(-),ENSONIG00000029052(tuba1c),ENSONIG00000031701(tuba8l3),MSTRG.3779(KNTC1)
GO:0005575	Cellular Component	GO:0044421	extracellular region part	11	11	ENSONIG00000002016(-),ENSONIG00000006413(-),ENSONIG00000008332(cp),ENSONIG00000008618(IL12B),ENSONIG00000011052(zmp:0000000846),ENSONIG00000011206(il34),ENSONIG00000012152(adamts1),ENSONIG00000014332(-),ENSONIG00000015561(mmp14b),ENSONIG00000016368(tnfsf11),ENSONIG00000017652(il12ba)	ENSONIG00000001951(bpifcl),ENSONIG00000002793(mmp2),ENSONIG00000002827(c4b),ENSONIG00000005747(thbs1),ENSONIG00000006225(-),ENSONIG00000010765(serpine2),ENSONIG00000011230(-),ENSONIG00000019472(pltp),ENSONIG00000029006(-),ENSONIG00000031828(timp2),ENSONIG00000034338(-)
GO:0005575	Cellular Component	GO:0044456	synapse part	5	4	ENSONIG00000002511(SYPL2),ENSONIG00000002909(rims1a),ENSONIG00000010221(UNC13A),ENSONIG00000016872(sypl1),ENSONIG00000019308(ppfia4)	ENSONIG00000004194(cadpsb),ENSONIG00000004832(unc13a),ENSONIG00000016894(chrna10a),ENSONIG00000038758(chrna9)
GO:0005575	Cellular Component	GO:0045202	synapse	7	5	ENSONIG00000002511(SYPL2),ENSONIG00000002909(rims1a),ENSONIG00000004047(slc26a1),ENSONIG00000005935(dlgap1b),ENSONIG00000010221(UNC13A),ENSONIG00000016872(sypl1),ENSONIG00000019308(ppfia4)	ENSONIG00000002663(UNC13C),ENSONIG00000004194(cadpsb),ENSONIG00000004832(unc13a),ENSONIG00000016894(chrna10a),ENSONIG00000038758(chrna9)
GO:0005575	Cellular Component	GO:0030054	cell junction	7	10	ENSONIG00000002505(tjp3),ENSONIG00000002815(ptk2aa),ENSONIG00000006386(dspb),ENSONIG00000011263(marveld2a),ENSONIG00000019440(-),ENSONIG00000021343(cx43.4),MSTRG.16277(FOCAD)	ENSONIG00000003493(asap3),ENSONIG00000006838(PTK2),ENSONIG00000012321(PKP1),ENSONIG00000015283(TLN2),ENSONIG00000016894(chrna10a),ENSONIG00000018486(EPB41L3),ENSONIG00000018558(sdc4),ENSONIG00000020962(cx43),ENSONIG00000021347(cx39.4),ENSONIG00000038758(chrna9)
GO:0005575	Cellular Component	GO:0044425	membrane part	474	434	ENSONIG00000000021(atp6v1e1b),ENSONIG00000000050(gnptab),ENSONIG00000000053(dram1),ENSONIG00000000139(slc25a32b),ENSONIG00000000161(sqlea),ENSONIG00000000163(rnf144b),ENSONIG00000000285(slc25a28),ENSONIG00000000385(exd2),ENSONIG00000000509(atl1),ENSONIG00000000512(cept1b),ENSONIG00000000586(-),ENSONIG00000000599(adcy3b),ENSONIG00000000822(asic2),ENSONIG00000000825(fndc3ba),ENSONIG00000000841(slc2…	ENSONIG00000000094(FAR2),ENSONIG00000000108(rnf130),ENSONIG00000000110(F2RL3),ENSONIG00000000129(-),ENSONIG00000000171(ttyh3b),ENSONIG00000000223(slc7a11),ENSONIG00000000286(ENTPD7),ENSONIG00000000355(pcdh15a),ENSONIG00000000358(st6gal1),ENSONIG00000000377(zgc:91976),ENSONIG00000000387(numb),ENSONIG00000000428(-),ENSONIG00000000702(myct1b),ENSONIG00000000778(slc4a1a),ENSONIG00000000814(tmub2),ENS…
GO:0005575	Cellular Component	GO:0016020	membrane	530	465	ENSONIG00000000021(atp6v1e1b),ENSONIG00000000050(gnptab),ENSONIG00000000053(dram1),ENSONIG00000000139(slc25a32b),ENSONIG00000000161(sqlea),ENSONIG00000000163(rnf144b),ENSONIG00000000285(slc25a28),ENSONIG00000000385(exd2),ENSONIG00000000509(atl1),ENSONIG00000000512(cept1b),ENSONIG00000000586(-),ENSONIG00000000599(adcy3b),ENSONIG00000000822(asic2),ENSONIG00000000825(fndc3ba),ENSONIG00000000841(slc2…	ENSONIG00000000094(FAR2),ENSONIG00000000108(rnf130),ENSONIG00000000110(F2RL3),ENSONIG00000000129(-),ENSONIG00000000171(ttyh3b),ENSONIG00000000223(slc7a11),ENSONIG00000000286(ENTPD7),ENSONIG00000000355(pcdh15a),ENSONIG00000000358(st6gal1),ENSONIG00000000377(zgc:91976),ENSONIG00000000387(numb),ENSONIG00000000428(-),ENSONIG00000000702(myct1b),ENSONIG00000000778(slc4a1a),ENSONIG00000000814(tmub2),ENS…
GO:0005575	Cellular Component	GO:0005576	extracellular region	33	34	ENSONIG00000001210(ccdc43),ENSONIG00000001294(-),ENSONIG00000001406(-),ENSONIG00000002016(-),ENSONIG00000002170(thbs3a),ENSONIG00000003162(gas6),ENSONIG00000003356(il17a/f1),ENSONIG00000003397(clgn),ENSONIG00000003669(fgf10a),ENSONIG00000004190(-),ENSONIG00000006045(adma),ENSONIG00000006369(igfbp1a),ENSONIG00000006413(-),ENSONIG00000008332(cp),ENSONIG00000008550(-),ENSONIG00000008618(IL12B),ENSON…	ENSONIG00000000729(ccn2a),ENSONIG00000001797(HGFAC),ENSONIG00000001951(bpifcl),ENSONIG00000002793(mmp2),ENSONIG00000002827(c4b),ENSONIG00000003375(-),ENSONIG00000004390(-),ENSONIG00000004397(-),ENSONIG00000005107(chia.3),ENSONIG00000005310(timp2b),ENSONIG00000005747(thbs1),ENSONIG00000005955(-),ENSONIG00000006225(-),ENSONIG00000008645(stc2b),ENSONIG00000008866(ccn1),ENSONIG00000009976(TIMP3),ENSO…

## Sheet: RNA-seq data Fig S5B
id	num	qvalue	per	ratio	class	ID	Descrption	Pvalue	Qvalue	Up	Down	fg_num	bg_num
Aminoacyl-tRNA biosynthesis	36	2.37131e-17	1.86	0.837	Genetic Information Processing	ko00970	Aminoacyl-tRNA biosynthesis	6.93366e-20	2.37131e-17	36	0	36	43
Proteasome	25	0.000205086	1.292	0.49	Genetic Information Processing	ko03050	Proteasome	1.19933e-06	0.000205086	25	0	25	51
Pertussis	51	0.00021046	2.636	0.357	Human Diseases	ko05133	Pertussis	1.84614e-06	0.00021046	15	36	51	143
Selenocompound metabolism	11	0.00063158	0.568	0.733	Metabolism	ko00450	Selenocompound metabolism	7.3869e-06	0.00063158	11	0	11	15
Osteoclast differentiation	55	0.000980088	2.842	0.327	Organismal Systems	ko04380	Osteoclast differentiation	1.43288e-05	0.000980088	22	33	55	168
One carbon pool by folate	13	0.0010333	0.672	0.619	Metabolism	ko00670	One carbon pool by folate	1.8128e-05	0.0010333	10	3	13	21
Steroid biosynthesis	13	0.0104936	0.672	0.52	Metabolism	ko00100	Steroid biosynthesis	0.000215797	0.0104936	12	1	13	25
C-type lectin receptor signaling pathway	56	0.0104936	2.894	0.296	Organismal Systems	ko04625	C-type lectin receptor signaling pathway	0.000258837	0.0104936	25	31	56	189
Mitophagy - animal	30	0.0104936	1.55	0.353	Cellular Processes	ko04137	Mitophagy - animal	0.000289825	0.0104936	12	18	30	85
Apoptosis	75	0.0104936	3.876	0.275	Cellular Processes	ko04210	Apoptosis	0.000362606	0.0104936	38	37	75	273
Terpenoid backbone biosynthesis	12	0.0104936	0.62	0.522	Metabolism	ko00900	Terpenoid backbone biosynthesis	0.000363941	0.0104936	12	0	12	23
Metabolic pathways	415	0.0104936	21.447	0.218	Metabolism	ko01100	Metabolic pathways	0.000368195	0.0104936	299	116	415	1901
Collecting duct acid secretion	14	0.0137825	0.724	0.467	Organismal Systems	ko04966	Collecting duct acid secretion	0.000523897	0.0137825	10	4	14	30
Ribosome biogenesis in eukaryotes	27	0.0155636	1.395	0.351	Genetic Information Processing	ko03008	Ribosome biogenesis in eukaryotes	0.000642644	0.0155636	27	0	27	77
Toxoplasmosis	59	0.0155636	3.049	0.282	Human Diseases	ko05145	Toxoplasmosis	0.000713513	0.0155636	28	31	59	209
Biosynthesis of amino acids	32	0.0155636	1.654	0.33	Metabolism	ko01230	Biosynthesis of amino acids	0.000728122	0.0155636	27	5	32	97
Inflammatiory bowel disease (IBD)	52	0.0412629	2.687	0.278	Human Diseases	ko05321	Inflammatiory bowel disease (IBD)	0.00205108	0.0412629	27	25	52	187
Arginine biosynthesis	12	0.0418364	0.62	0.444	Metabolism	ko00220	Arginine biosynthesis	0.00220192	0.0418364	9	3	12	27
Antifolate resistance	17	0.0427605	0.879	0.378	Human Diseases	ko01523	Antifolate resistance	0.00253467	0.0427605	9	8	17	45
Circadian rhythm	18	0.0427605	0.93	0.367	Organismal Systems	ko04710	Circadian rhythm	0.00275068	0.0427605	3	15	18	49

## Sheet: RNA-seq data Fig S5C
Pathway	Pathway_ID	KEGG_A_class	KEGG_B_class	CTR-vs-ET(1935)	CTR-vs-ET_Pvalue	CTR-vs-ET_Qvalue
2-Oxocarboxylic acid metabolism	ko01210	Metabolism	Global and overview maps	6	0.336092	0.736678
Alanine, aspartate and glutamate metabolism	ko00250	Metabolism	Amino acid metabolism	18	0.0269904	0.184388
Amino sugar and nucleotide sugar metabolism	ko00520	Metabolism	Carbohydrate metabolism	15	0.244225	0.6425
Arachidonic acid metabolism	ko00590	Metabolism	Lipid metabolism	12	0.879442	1
Arginine and proline metabolism	ko00330	Metabolism	Amino acid metabolism	21	0.00491184	0.0599946
Arginine biosynthesis	ko00220	Metabolism	Amino acid metabolism	12	0.00220192	0.0418364
Ascorbate and aldarate metabolism	ko00053	Metabolism	Carbohydrate metabolism	6	0.819159	1
Biosynthesis of amino acids	ko01230	Metabolism	Global and overview maps	32	0.000728122	0.0155636
Biosynthesis of unsaturated fatty acids	ko01040	Metabolism	Lipid metabolism	5	0.947553	1
Butanoate metabolism	ko00650	Metabolism	Carbohydrate metabolism	7	0.131092	0.448695
Carbon metabolism	ko01200	Metabolism	Global and overview maps	40	0.0131853	0.125261
Citrate cycle (TCA cycle)	ko00020	Metabolism	Carbohydrate metabolism	7	0.687	1
Cysteine and methionine metabolism	ko00270	Metabolism	Amino acid metabolism	17	0.0874176	0.360203
D-Glutamine and D-glutamate metabolism	ko00471	Metabolism	Metabolism of other amino acids	2	0.396463	0.792926
Drug metabolism - cytochrome P450	ko00982	Metabolism	Xenobiotics biodegradation and metabolism	9	0.871824	1
Drug metabolism - other enzymes	ko00983	Metabolism	Xenobiotics biodegradation and metabolism	18	0.695372	1
Ether lipid metabolism	ko00565	Metabolism	Lipid metabolism	9	0.764114	1
Fatty acid biosynthesis	ko00061	Metabolism	Lipid metabolism	5	0.530881	0.935883
Fatty acid degradation	ko00071	Metabolism	Lipid metabolism	11	0.323214	0.731045
Fatty acid elongation	ko00062	Metabolism	Lipid metabolism	5	0.959742	1
Fatty acid metabolism	ko01212	Metabolism	Global and overview maps	13	0.728665	1
Folate biosynthesis	ko00790	Metabolism	Metabolism of cofactors and vitamins	6	0.553891	0.956721
Fructose and mannose metabolism	ko00051	Metabolism	Carbohydrate metabolism	7	0.735951	1
Galactose metabolism	ko00052	Metabolism	Carbohydrate metabolism	11	0.0659978	0.29699
Glutathione metabolism	ko00480	Metabolism	Metabolism of other amino acids	19	0.290205	0.697386
Glycerolipid metabolism	ko00561	Metabolism	Lipid metabolism	14	0.641766	1
Glycerophospholipid metabolism	ko00564	Metabolism	Lipid metabolism	24	0.499648	0.90276
Glycine, serine and threonine metabolism	ko00260	Metabolism	Amino acid metabolism	18	0.00354678	0.0484895
Glycolysis / Gluconeogenesis	ko00010	Metabolism	Carbohydrate metabolism	13	0.793656	1
Glycosaminoglycan biosynthesis - chondroitin sulfate / dermatan sulfate	ko00532	Metabolism	Glycan biosynthesis and metabolism	8	0.0862933	0.360203
Glycosaminoglycan biosynthesis - heparan sulfate / heparin	ko00534	Metabolism	Glycan biosynthesis and metabolism	8	0.283109	0.697386
Glycosaminoglycan degradation	ko00531	Metabolism	Glycan biosynthesis and metabolism	9	0.0561202	0.284758
Glycosphingolipid biosynthesis - ganglio series	ko00604	Metabolism	Glycan biosynthesis and metabolism	6	0.619375	0.989171
Glycosphingolipid biosynthesis - globo and isoglobo series	ko00603	Metabolism	Glycan biosynthesis and metabolism	2	0.990154	1
Glycosphingolipid biosynthesis - lacto and neolacto series	ko00601	Metabolism	Glycan biosynthesis and metabolism	3	0.990357	1
Glycosylphosphatidylinositol(GPI)-anchor biosynthesis	ko00563	Metabolism	Glycan biosynthesis and metabolism	9	0.0200288	0.163091
Glyoxylate and dicarboxylate metabolism	ko00630	Metabolism	Carbohydrate metabolism	11	0.123912	0.438168
Histidine metabolism	ko00340	Metabolism	Amino acid metabolism	8	0.0862933	0.360203
Inositol phosphate metabolism	ko00562	Metabolism	Carbohydrate metabolism	21	0.345221	0.736678
Insect hormone biosynthesis	ko00981	Metabolism	Metabolism of terpenoids and polyketides	2	0.242966	0.6425
Lipoic acid metabolism	ko00785	Metabolism	Metabolism of cofactors and vitamins	1	0.469192	0.869486
Lysine degradation	ko00310	Metabolism	Amino acid metabolism	16	0.391889	0.792926
Mannose type O-glycan biosyntheis	ko00515	Metabolism	Glycan biosynthesis and metabolism	3	0.969661	1
Metabolic pathways	ko01100	Metabolism	Global and overview maps	415	0.000368195	0.0104936
Metabolism of xenobiotics by cytochrome P450	ko00980	Metabolism	Xenobiotics biodegradation and metabolism	11	0.715891	1
Monobactam biosynthesis	ko00261	Metabolism	Biosynthesis of other secondary metabolites	1	0.344406	0.736678
Mucin type O-glycan biosynthesis	ko00512	Metabolism	Glycan biosynthesis and metabolism	1	0.999997	1
N-Glycan biosynthesis	ko00510	Metabolism	Glycan biosynthesis and metabolism	16	0.0925892	0.364382
Nicotinate and nicotinamide metabolism	ko00760	Metabolism	Metabolism of cofactors and vitamins	8	0.780643	1
Nitrogen metabolism	ko00910	Metabolism	Energy metabolism	8	0.104776	0.393774
One carbon pool by folate	ko00670	Metabolism	Metabolism of cofactors and vitamins	13	1.8128e-05	0.0010333
Other glycan degradation	ko00511	Metabolism	Glycan biosynthesis and metabolism	9	0.0103452	0.107214
Other types of O-glycan biosynthesis	ko00514	Metabolism	Glycan biosynthesis and metabolism	9	0.859427	1
Oxidative phosphorylation	ko00190	Metabolism	Energy metabolism	24	0.748352	1
Pantothenate and CoA biosynthesis	ko00770	Metabolism	Metabolism of cofactors and vitamins	2	0.837733	1
Pentose and glucuronate interconversions	ko00040	Metabolism	Carbohydrate metabolism	7	0.849695	1
Pentose phosphate pathway	ko00030	Metabolism	Carbohydrate metabolism	11	0.036638	0.212376
Phenylalanine metabolism	ko00360	Metabolism	Amino acid metabolism	6	0.136295	0.453429
Phenylalanine, tyrosine and tryptophan biosynthesis	ko00400	Metabolism	Amino acid metabolism	3	0.350402	0.739738
Phosphonate and phosphinate metabolism	ko00440	Metabolism	Metabolism of other amino acids	1	0.815371	1
Porphyrin and chlorophyll metabolism	ko00860	Metabolism	Metabolism of cofactors and vitamins	14	0.132509	0.448695
Primary bile acid biosynthesis	ko00120	Metabolism	Lipid metabolism	2	0.950292	1
Propanoate metabolism	ko00640	Metabolism	Carbohydrate metabolism	8	0.375947	0.769904
Purine metabolism	ko00230	Metabolism	Nucleotide metabolism	40	0.27473	0.692535
Pyrimidine metabolism	ko00240	Metabolism	Nucleotide metabolism	22	0.0234733	0.170805
Pyruvate metabolism	ko00620	Metabolism	Carbohydrate metabolism	10	0.45962	0.863682
Retinol metabolism	ko00830	Metabolism	Metabolism of cofactors and vitamins	6	0.998355	1
Riboflavin metabolism	ko00740	Metabolism	Metabolism of cofactors and vitamins	3	0.23645	0.6425
Selenocompound metabolism	ko00450	Metabolism	Metabolism of other amino acids	11	7.3869e-06	0.00063158
Sphingolipid metabolism	ko00600	Metabolism	Lipid metabolism	18	0.0926935	0.364382
Starch and sucrose metabolism	ko00500	Metabolism	Carbohydrate metabolism	11	0.141758	0.461725
Steroid biosynthesis	ko00100	Metabolism	Lipid metabolism	13	0.000215797	0.0104936
Steroid hormone biosynthesis	ko00140	Metabolism	Lipid metabolism	7	0.988652	1
Sulfur metabolism	ko00920	Metabolism	Energy metabolism	3	0.564866	0.96592
Synthesis and degradation of ketone bodies	ko00072	Metabolism	Lipid metabolism	4	0.0732864	0.321333
Taurine and hypotaurine metabolism	ko00430	Metabolism	Metabolism of other amino acids	3	0.791982	1
Terpenoid backbone biosynthesis	ko00900	Metabolism	Metabolism of terpenoids and polyketides	12	0.000363941	0.0104936
Thiamine metabolism	ko00730	Metabolism	Metabolism of cofactors and vitamins	3	0.65452	1
Tryptophan metabolism	ko00380	Metabolism	Amino acid metabolism	13	0.215491	0.61931
Tyrosine metabolism	ko00350	Metabolism	Amino acid metabolism	8	0.470336	0.869486
Ubiquinone and other terpenoid-quinone biosynthesis	ko00130	Metabolism	Metabolism of cofactors and vitamins	2	0.862161	1
Valine, leucine and isoleucine degradation	ko00280	Metabolism	Amino acid metabolism	16	0.160043	0.516365
Various types of N-glycan biosynthesis	ko00513	Metabolism	Glycan biosynthesis and metabolism	13	0.0963519	0.369216
Vitamin B6 metabolism	ko00750	Metabolism	Metabolism of cofactors and vitamins	4	0.0280356	0.184388
alpha-Linolenic acid metabolism	ko00592	Metabolism	Lipid metabolism	1	0.992258	1
beta-Alanine metabolism	ko00410	Metabolism	Metabolism of other amino acids	10	0.11324	0.41643

[truncated: 1 more sheets: RNA-seq data Fig S5D]
